# Supplementary material for: Identification of 14-3-3 Family in Common Bean and Their Response to Abiotic Stress
Source: PLoS One. 2015 Nov 23;10(11):e0143280. doi: 10.1371/journal.pone.0143280 (PMC4658069; doi:10.1371/journal.pone.0143280)
Supplement: S2 Table — (XLSX) [file pone.0143280.s003.xlsx]

## Sheet: Sheet1
Table S2 Primers used for gene cloning
Primer ID	Sequence
PvGF14c Forward	GCATGGCCTCCACCAAGGAAC
PvGF14c Reverse	GGCTATGCCTCTTCACCACCCGT
PvGF14d Forward	GCATGGCTTCCTCCAAGGATC
PvGF14d Reverse	TCACTCTGCATCCTCGCCTCCA
PvGF14a Forward	GCATGGCAGATTCTTCTCGGGA
PvGF14a Reverse	CTATTCACCTGGTTGCTTCGTTGTC
PvGF14e Forward	ATGGCTGCCGAGAAAGAGAG
PvGF14e Reverse	TCAATGCTCAGGCTCGGTAGGT
PvGF14n Forward	GCATGGCTACCTTCTCCAAGGAA
PvGF14n Reverse	TTAGCGGCCTAACTCATCTTCTCCT
PvGF14g Forward	GCATGGCCAGCGCTCCCTC
PvGF14g Reverse	TTAATTTTGTTCGCCGTCGGCTTTAG
PvGF14h Forward	GCATGGCGGCCGCTCC
PvGF14h Reverse	GCTTACTGATCATCCTGTTTCGGTG
PvGF14b Forward	GCATGGCAGAAGGGTTGAGCA
PvGF14b Reverse	TCAGGGCTCATCTAGCTGGTCCTG
PvGF14q Forward	GCATGTCCGCGGAGAAGGAGAGA
PvGF14q Reverse	TCACTGCTCAGGGGCAGCAGGT
