# Supplementary material for: Identification of 14-3-3 Family in Common Bean and Their Response to Abiotic Stress
Source: PLoS One. 2015 Nov 23;10(11):e0143280. doi: 10.1371/journal.pone.0143280 (PMC4658069; doi:10.1371/journal.pone.0143280)
Supplement: S3 Table — (XLSX) [file pone.0143280.s004.xlsx]

## Sheet: Sheet1
Table S3 Primers used for Real-Time PCR
Primer ID	Sequence
PvGF14c Forward	ACACAAACGCGTGACAAACA
PvGF14c Reverse	GCCATGGAGGATCTGCAACT
PvGF14d Forward	GGCGAGGATGCAGAGTGAAT
PvGF14d Reverse	AATCAAATCCCCCGGAGACG
PvGF14a Forward	GAGCGGTACGAGGAGATGGTTGA
PvGF14a Reverse	GCTGAGCTCGGTCTCAATCTTTCC
PvGF14e Forward	ATGGCTGCCGAGAAAGAGAG
PvGF14e Reverse	TGAGGACATTATGCGCCAGG
PvGF14n Forward	GCTGCTACCACTGCTGAGAG
PvGF14n Reverse	ACCATTCCTTGCTGTGTCGT
PvGF14g Forward	GCTGGGTCTTGCTCTGAACT
PvGF14g Reverse	CCAATTCAGCAATCGCCTCG
PvGF14h Forward	TCCCTTTCGATTCAACAATGGC
PvGF14h Reverse	AGGAGGTTCCTCTCCTCGAC
PvGF14b Forward	ACACACACCATAGCAGAGAGC
PvGF14b Reverse	TGACGTTCTTGTAGGCGACC
ACTIN11 Forward	TGCATACGTTGGTGATGAGG
ACTIN11 Reverse	AGCCTTGGGGTTAAGAGGAG
