# Supplementary material for: Identification of 14-3-3 Family in Common Bean and Their Response to Abiotic Stress
Source: PLoS One. 2015 Nov 23;10(11):e0143280. doi: 10.1371/journal.pone.0143280 (PMC4658069; doi:10.1371/journal.pone.0143280)
Supplement: S4 Table — (XLSX) [file pone.0143280.s005.xlsx]

## Sheet: Sheet2
Table S4 Identity of PvGF14s with each other
ID	PvGF14n(%)	PvGF14d(%)	PvGF14c(%)	PvGF14q(%)	PvGF14e(%)	PvGF14b(%)	PvGF14a(%)	PvGF14g(%)	PvGF14h(%)
PvGF14n	100
PvGF14d	82	100
PvGF14c	80	83.5	100
PvGF14q	74.7	79.1	78.5	100
PvGF14e	75.2	79.3	78.5	88	100
PvGF14b	63	66.8	64.4	66.9	66.8	100
PvGF14a	63.6	70.3	65.6	68.1	68.8	76.9	100
PvGF14g	66.2	72.5	69.2	71.5	70.3	75.9	84.4	100
PvGF14h	68.1	71.8	70.1	70.7	71.1	76.4	85.7	94.2	100
