# Supplementary material for: Identification of 14-3-3 Family in Common Bean and Their Response to Abiotic Stress
Source: PLoS One. 2015 Nov 23;10(11):e0143280. doi: 10.1371/journal.pone.0143280 (PMC4658069; doi:10.1371/journal.pone.0143280)
Supplement: S5 Table — (XLSX) [file pone.0143280.s006.xlsx]

## Sheet: Sheet1
Table S5 Identity of PvGF14s with GF14s from soybean
ID	PvGF14q(%)	PvGF14c(%)	PvGF14e(%)	PvGF14n(%)	PvGF14d(%)	PvGF14a(%)	PvGF14g(%)	PvGF14h(%)	PvGF14b(%)
SmSGF14n	70.16	78.68	69.5	93.16	77.78	65.62	65.9	66.41	61.29
SmSGF14p	69.77	78.68	68.73	93.16	77.39	65.62	66.67	67.18	61.69
SmSGF14d	76.74	81.01	73.75	78.93	96.93	70.31	68.2	68.73	64.52
SmSGF14o	76.36	81.78	74.13	78.93	96.93	70.31	68.2	69.11	64.92
SmSGF14c	74.81	95.35	74.52	75.68	79.92	68.75	68.34	69.11	63.31
SmSGF14l	74.81	96.12	74.52	76.45	81.85	68.36	69.11	69.5	64.52
GmSGF14q	94.57	73.64	86.49	68.2	73.95	69.92	68.97	68.34	65.32
GmSGF14r	93.8	74.03	86.1	68.97	73.56	69.53	69.35	68.73	64.92
GmSGF14e	89.92	74.81	95.37	69.5	73.36	69.53	68.73	68.34	64.92
GmSGF14f	89.92	75.19	94.98	69.5	73.75	68.75	67.95	67.95	64.92
GmSGF14b	63.2	62.4	63.2	57.6	62.8	72	72	73.2	92.74
GmSGF14j	63.2	62.4	63.6	58	62.8	72	72	71.6	92.74
GmSGF14a	69.26	68.09	68.48	64.2	70.04	96.88	83.66	84.82	73.39
GmSGF14m	69.65	67.7	68.87	64.2	69.65	97.27	84.05	85.21	73.39
GmSGF14g	70.54	66.67	66.8	63.36	66.67	82.42	95.79	93.05	72.18
GmSGF14k	70.54	66.67	66.8	63.98	66.67	82.42	96.17	93.44	72.18
GmSGF14h	69.77	67.83	67.18	64.86	67.57	83.98	94.98	98.46	73.79
GmSGF14i	70.16	67.83	67.18	64.86	67.57	84.38	94.98	98.07	73.79
