# Supplementary material for: Identification of 14-3-3 Family in Common Bean and Their Response to Abiotic Stress
Source: PLoS One. 2015 Nov 23;10(11):e0143280. doi: 10.1371/journal.pone.0143280 (PMC4658069; doi:10.1371/journal.pone.0143280)
Supplement: S6 Table — (XLSX) [file pone.0143280.s007.xlsx]

## Sheet: Ks-Ka for all 14-3-3s
S Table 6 The Ka/Ks calculation of 14-3-3 pairs from common bean, soybean, Arabidopsis and rice
Seq1	Seq2	SynDif	SynPos	Ks	NSynDif	NSynPos	Ka	Ka/Ks	Average of Ka/Ks
PvGF14a	GmSGF14a	43	140.58	0.393	3	492.42	0.0061	0.0155216	0.083
PvGF14a	OsGF14b	104	143.33	2.5685	30	489.67	0.0639	0.0248783
PvGF14a	OsGF14c	104	142.42	2.7278	36	490.58	0.0772	0.0283012
PvGF14a	AtGF14nu	100	141.67	2.1249	29	491.33	0.0615	0.0289425
PvGF14a	GmSGF14k	106.5	143.5	3.4207	45.5	489.5	0.0992	0.0289999
PvGF14a	GmSGF14m	32	140	0.2726	4	493	0.0082	0.0300807
PvGF14a	AtGF14psi	94	140.75	1.6587	24	492.25	0.0504	0.0303852
PvGF14a	AtGF14upsi	96.17	141.58	1.7704	28.83	491.42	0.0611	0.034512
PvGF14a	GmSGF14h	103.5	142.92	2.5272	41.5	490.08	0.0899	0.035573
PvGF14a	GmSGF14i	102.5	142.67	2.3766	41.5	490.33	0.0898	0.0377851
PvGF14a	OsGF14f	91.5	144.17	1.4043	31.5	488.83	0.0674	0.0479954
PvGF14a	OsGF14d	97.5	144.67	1.7166	48.5	488.33	0.1065	0.0620412
PvGF14a	OsGF14a	103.17	147.25	2.0404	64.83	485.75	0.147	0.0720447
PvGF14a	GmSGF14d	101.58	141.08	2.4147	82.42	491.92	0.1896	0.0785191
PvGF14a	GmSGF14o	99.33	141.33	2.0747	80.67	491.67	0.1852	0.0892659
PvGF14a	GmSGF14j	99.5	141.25	2.1005	85.5	491.75	0.1978	0.0941681
PvGF14a	PvGF14d	97.58	141.08	1.9155	83.42	491.92	0.1922	0.100339
PvGF14a	GmSGF14b	96.83	141.92	1.804	81.17	491.08	0.1867	0.103492
PvGF14a	OsGF14g	102.75	142.08	2.4978	109.25	490.92	0.264	0.105693
PvGF14a	AtGF14chi	115	141.58	n.a.	56	491.42	0.1236	N.A
PvGF14a	AtGF14epsi	107.75	140.33	n.a.	98.25	492.67	0.2318	N.A
PvGF14a	AtGF14iota	106.75	140.17	n.a.	90.25	492.83	0.21	N.A
PvGF14a	AtGF14kappa	110.67	141.5	n.a.	73.33	491.5	0.1664	N.A
PvGF14a	AtGF14lambda	108.67	141.75	n.a.	76.33	491.25	0.1741	N.A
PvGF14a	AtGF14mu	108	139.17	n.a.	93	493.83	0.2169	N.A
PvGF14a	AtGF14omeg	107.5	142.33	n.a.	49.5	490.67	0.1083	N.A
PvGF14a	AtGF14omic	107.33	141.17	n.a.	96.67	491.83	0.2279	N.A
PvGF14a	AtGF14phi	118.5	140.92	n.a.	58.5	492.08	0.1294	N.A
PvGF14a	AtGF14pi	111.67	139	n.a.	155.33	494	0.4076	N.A
PvGF14a	GmGF14q	119.17	141.83	n.a.	84.83	491.17	0.1963	N.A
PvGF14a	GmGF14r	121.92	141.33	n.a.	86.08	491.67	0.1994	N.A
PvGF14a	GmSGF14c	114.17	141.75	n.a.	85.83	491.25	0.1989	N.A
PvGF14a	GmSGF14e	106.5	140.17	n.a.	82.5	492.83	0.1894	N.A
PvGF14a	GmSGF14f	105	140	n.a.	83	493	0.1907	N.A
PvGF14a	GmSGF14g	109.5	143	n.a.	45.5	490	0.0991	N.A
PvGF14a	GmSGF14l	118	141.08	n.a.	88	491.92	0.2044	N.A
PvGF14a	GmSGF14n	121.67	140.08	n.a.	97.33	492.92	0.2292	N.A
PvGF14a	GmSGF14p	118.42	140.33	n.a.	96.58	492.67	0.2272	N.A
PvGF14a	OsGF14e	107.5	143	n.a.	32.5	490	0.0694	N.A
PvGF14a	OsGF14h	113.58	141.92	n.a.	132.42	491.08	0.3342	N.A
PvGF14a	PvGF14c	113.17	141.5	n.a.	87.83	491.5	0.2041	N.A
PvGF14a	PvGF14e	113	140	n.a.	81	493	0.1854	N.A
PvGF14a	PvGF14n	125.83	141	n.a.	102.17	492	0.2431	N.A
PvGF14a	PvGF14q	121.92	141.33	n.a.	89.08	491.67	0.2074	N.A
PvGF14b	GmSGF14a	106.83	142.67	4.8485	80.17	490.33	0.1844	0.0380324
PvGF14b	PvGF14a	105.83	142.42	3.5191	81.17	490.58	0.1869	0.0531102
PvGF14b	GmSGF14l	107.17	143.17	4.6838	103.83	489.83	0.2491	0.0531833
PvGF14b	AtGF14kappa	97.17	143.58	1.7444	44.83	489.42	0.0977	0.0560078
PvGF14b	OsGF14e	106.83	145.08	3.0052	76.17	487.92	0.175	0.0582324
PvGF14b	GmSGF14o	106.33	143.42	3.3538	103.67	489.58	0.2488	0.0741845
PvGF14b	GmSGF14c	106.67	143.83	3.3688	104.33	489.17	0.251	0.0745072
PvGF14b	AtGF14omeg	103.75	144.42	2.3754	86.25	488.58	0.2013	0.0847436
PvGF14b	GmSGF14i	101.83	144.75	2.0857	78.17	488.25	0.1801	0.0863499
PvGF14b	GmSGF14h	99.83	145	1.8758	77.17	488	0.1776	0.0946796
PvGF14b	PvGF14h	99.5	144.83	1.8577	80.5	488.17	0.1862	0.100231
PvGF14b	GmSGF14j	35.5	143.33	0.3006	15.5	489.67	0.0323	0.107452
PvGF14b	GmSGF14d	102.17	143.17	2.2696	105.83	489.83	0.2548	0.112266
PvGF14b	OsGF14b	94.83	145.42	1.5275	78.17	487.58	0.1804	0.118101
PvGF14b	GmSGF14b	34	144	0.2835	16	489	0.0335	0.118166
PvGF14b	PvGF14c	101	143.58	2.0842	106	489.42	0.2556	0.122637
PvGF14b	PvGF14g	90.83	145	1.3525	78.17	488	0.1802	0.133235
PvGF14b	GmSGF14k	90.33	145.58	1.3172	77.67	487.42	0.1791	0.13597
PvGF14b	GmSGF14g	86.33	145.08	1.1828	79.67	487.92	0.1841	0.155648
PvGF14b	OsGF14d	88.17	146.75	1.2111	89.83	486.25	0.2121	0.17513
PvGF14b	OsGF14a	85.5	149.33	1.081	88.5	483.67	0.2098	0.19408
PvGF14b	OsGF14g	94.92	144.17	1.5768	142.08	488.83	0.3677	0.233194
PvGF14b	AtGF14chi	116.08	143.67	n.a.	85.92	489.33	0.2	N.A
PvGF14b	AtGF14epsi	125.5	142.42	n.a.	114.5	490.58	0.2796	N.A
PvGF14b	AtGF14iota	108.67	142.25	n.a.	113.33	490.75	0.276	N.A
PvGF14b	AtGF14lambda	112.75	143.83	n.a.	47.25	489.17	0.1034	N.A
PvGF14b	AtGF14mu	110.5	141.25	n.a.	113.5	491.75	0.2759	N.A
PvGF14b	AtGF14nu	111.42	143.75	n.a.	76.58	489.25	0.1756	N.A
PvGF14b	AtGF14omic	120.58	143.25	n.a.	115.42	489.75	0.2829	N.A
PvGF14b	AtGF14phi	118.58	143	n.a.	88.42	490	0.2064	N.A
PvGF14b	AtGF14pi	117.17	141.08	n.a.	177.83	491.92	0.4934	N.A
PvGF14b	AtGF14psi	123.08	142.83	n.a.	79.92	490.17	0.1838	N.A
PvGF14b	AtGF14upsi	110.17	143.67	n.a.	79.83	489.33	0.184	N.A
PvGF14b	GmGF14q	122.83	143.92	n.a.	107.17	489.08	0.2591	N.A
PvGF14b	GmGF14r	123.33	143.42	n.a.	108.67	489.58	0.2632	N.A
PvGF14b	GmSGF14e	114	142.25	n.a.	108	490.75	0.2605	N.A
PvGF14b	GmSGF14f	116	142.08	n.a.	109	490.92	0.2633	N.A
PvGF14b	GmSGF14m	106.83	142.08	n.a.	81.17	490.92	0.1868	N.A
PvGF14b	GmSGF14n	119.25	142.17	n.a.	109.75	490.83	0.2655	N.A
PvGF14b	GmSGF14p	121	142.42	n.a.	109	490.58	0.2635	N.A
PvGF14b	OsGF14c	117.83	144.5	n.a.	76.17	488.5	0.1748	N.A
PvGF14b	OsGF14f	117.67	146.25	n.a.	77.33	486.75	0.1785	N.A
PvGF14b	OsGF14h	117.17	144	n.a.	161.83	489	0.4366	N.A
PvGF14b	PvGF14d	110.83	143.17	n.a.	103.17	489.83	0.2472	N.A
PvGF14b	PvGF14e	115	142.08	n.a.	106	490.92	0.2546	N.A
PvGF14b	PvGF14n	119.75	143.08	n.a.	114.25	489.92	0.2793	N.A
PvGF14b	PvGF14q	114.58	143.42	n.a.	110.42	489.58	0.2683	N.A
PvGF14c	GmSGF14p	104	141.5	2.9331	44	491.5	0.0953	0.0324912
PvGF14c	AtGF14epsi	105	141.5	3.4101	62	491.5	0.1381	0.0404973
PvGF14c	GmSGF14d	94	142.25	1.597	31	490.75	0.066	0.0413275
PvGF14c	GmSGF14o	92.5	142.5	1.5046	31.5	490.5	0.0671	0.0445966
PvGF14c	GmSGF14n	98	141.25	1.9434	44	491.75	0.0953	0.0490378
PvGF14c	GmSGF14c	25	142.92	0.1992	6	490.08	0.0123	0.061747
PvGF14c	AtGF14mu	91	140.33	1.4997	43	492.67	0.0928	0.061879
PvGF14c	GmSGF14b	106.83	143.08	4.0586	106.17	489.92	0.2557	0.063002
PvGF14c	GmSGF14l	24	142.25	0.1911	7	490.75	0.0144	0.0753532
PvGF14c	AtGF14upsi	104.42	142.75	2.7753	90.58	490.25	0.2121	0.0764242
PvGF14c	OsGF14c	102.42	143.58	2.2628	79.58	489.42	0.1833	0.0810058
PvGF14c	AtGF14psi	100.67	141.92	2.1861	86.33	491.08	0.2003	0.0916244
PvGF14c	GmSGF14j	103.5	142.42	2.605	107.5	490.58	0.2592	0.099501
PvGF14c	OsGF14g	91.42	143.25	1.4273	102.58	489.75	0.2456	0.172073
PvGF14c	AtGF14chi	112.75	142.75	n.a.	81.25	490.25	0.1873	N.A
PvGF14c	AtGF14iota	110.33	141.33	n.a.	58.67	491.67	0.13	N.A
PvGF14c	AtGF14kappa	109	142.67	n.a.	95	490.33	0.2241	N.A
PvGF14c	AtGF14lambda	112.17	142.92	n.a.	90.83	490.08	0.2129	N.A
PvGF14c	AtGF14nu	110.83	142.83	n.a.	90.17	490.17	0.211	N.A
PvGF14c	AtGF14omeg	110	143.5	n.a.	88	489.5	0.2055	N.A
PvGF14c	AtGF14omic	117.17	142.33	n.a.	66.83	490.67	0.1503	N.A
PvGF14c	AtGF14phi	109	142.08	n.a.	82	490.92	0.189	N.A
PvGF14c	AtGF14pi	107.17	140.17	n.a.	134.83	492.83	0.3403	N.A
PvGF14c	GmGF14q	117.5	143	n.a.	61.5	490	0.1374	N.A
PvGF14c	GmGF14r	118	142.5	n.a.	63	490.5	0.1409	N.A
PvGF14c	GmSGF14a	116.67	141.75	n.a.	84.33	491.25	0.1949	N.A
PvGF14c	GmSGF14e	120.67	141.33	n.a.	62.33	491.67	0.1389	N.A
PvGF14c	GmSGF14f	119.5	141.17	n.a.	63.5	491.83	0.1417	N.A
PvGF14c	GmSGF14g	116.67	144.17	n.a.	86.33	488.83	0.2014	N.A
PvGF14c	GmSGF14h	113.67	144.08	n.a.	83.33	488.92	0.1934	N.A
PvGF14c	GmSGF14i	116.67	143.83	n.a.	83.33	489.17	0.1932	N.A
PvGF14c	GmSGF14k	112.67	144.67	n.a.	85.33	488.33	0.1989	N.A
PvGF14c	GmSGF14m	113.67	141.17	n.a.	85.33	491.83	0.1973	N.A
PvGF14c	OsGF14a	122.5	148.42	n.a.	95.5	484.58	0.2286	N.A
PvGF14c	OsGF14b	109.5	144.5	n.a.	78.5	488.5	0.1808	N.A
PvGF14c	OsGF14d	121.92	145.83	n.a.	86.08	487.17	0.2015	N.A
PvGF14c	OsGF14e	114	144.17	n.a.	77	488.83	0.1768	N.A
PvGF14c	OsGF14f	111.58	145.33	n.a.	79.42	487.67	0.1836	N.A
PvGF14c	OsGF14h	112.33	143.08	n.a.	123.67	489.92	0.3077	N.A
PvGF14c	PvGF14q	118.33	142.5	n.a.	62.67	490.5	0.1401	N.A
PvGF14d	GmSGF14p	105	141.08	3.652	42	491.92	0.0906	0.0248083
PvGF14d	GmSGF14d	43.83	141.83	0.3984	5.17	491.17	0.0106	0.0266064
PvGF14d	GmSGF14n	104	140.83	3.1308	42	492.17	0.0906	0.0289383
PvGF14d	GmSGF14c	103.5	142.5	2.5914	35.5	490.5	0.0761	0.0293664
PvGF14d	PvGF14c	101	142.25	2.1987	32	490.75	0.0682	0.0310183
PvGF14d	GmSGF14o	40	142.08	0.3529	6	490.92	0.0123	0.0348541
PvGF14d	PvGF14n	103	141.75	2.6015	43	491.25	0.0931	0.035787
PvGF14d	AtGF14mu	97.83	139.92	2.0195	40.17	493.08	0.0862	0.0426838
PvGF14d	AtGF14phi	105.92	141.67	4.3233	87.08	491.33	0.2022	0.0467698
PvGF14d	AtGF14epsi	101.25	141.08	2.3578	67.75	491.92	0.1522	0.0645517
PvGF14d	AtGF14nu	103.58	142.42	2.6241	92.42	490.58	0.2169	0.0826569
PvGF14d	OsGF14f	101.75	144.92	2.0637	78.25	488.08	0.1804	0.0874158
PvGF14d	GmSGF14m	99.25	140.75	2.1126	82.75	492.25	0.1903	0.0900786
PvGF14d	AtGF14lambda	98.33	142.5	1.895	91.67	490.5	0.2149	0.113404
PvGF14d	OsGF14h	102.92	142.67	2.4494	119.08	490.33	0.2935	0.119825
PvGF14d	AtGF14upsi	94.5	142.33	1.6237	93.5	490.67	0.2198	0.13537
PvGF14d	OsGF14g	88.75	142.83	1.3223	100.25	490.17	0.2388	0.180594
PvGF14d	AtGF14chi	122.33	142.33	n.a.	83.67	490.67	0.1935	N.A
PvGF14d	AtGF14iota	108.5	140.92	n.a.	55.5	492.08	0.1222	N.A
PvGF14d	AtGF14kappa	109.83	142.25	n.a.	94.17	490.75	0.2216	N.A
PvGF14d	AtGF14omeg	111.08	143.08	n.a.	84.92	489.92	0.1971	N.A
PvGF14d	AtGF14omic	107.17	141.92	n.a.	62.83	491.08	0.1403	N.A
PvGF14d	AtGF14pi	105.08	139.75	n.a.	141.92	493.25	0.3629	N.A
PvGF14d	AtGF14psi	108.08	141.5	n.a.	85.92	491.5	0.199	N.A
PvGF14d	GmGF14q	111.5	142.58	n.a.	54.5	490.42	0.1203	N.A
PvGF14d	GmGF14r	113	142.08	n.a.	56	490.92	0.1237	N.A
PvGF14d	GmSGF14a	108.25	141.33	n.a.	81.75	491.67	0.188	N.A
PvGF14d	GmSGF14b	116.92	142.67	n.a.	106.08	490.33	0.2552	N.A
PvGF14d	GmSGF14e	113.75	140.92	n.a.	60.25	492.08	0.1337	N.A
PvGF14d	GmSGF14f	109.92	140.75	n.a.	61.08	492.25	0.1357	N.A
PvGF14d	GmSGF14g	119.08	143.75	n.a.	83.92	489.25	0.1948	N.A
PvGF14d	GmSGF14h	119.92	143.67	n.a.	85.08	489.33	0.1978	N.A
PvGF14d	GmSGF14i	115.92	143.42	n.a.	85.08	489.58	0.1977	N.A
PvGF14d	GmSGF14j	110.75	142	n.a.	109.25	491	0.264	N.A
PvGF14d	GmSGF14k	119.08	144.25	n.a.	82.92	488.75	0.1923	N.A
PvGF14d	GmSGF14l	106.5	141.83	n.a.	33.5	491.17	0.0715	N.A
PvGF14d	OsGF14a	131.5	148	n.a.	92.5	485	0.2201	N.A
PvGF14d	OsGF14b	114.58	144.08	n.a.	78.42	488.92	0.1805	N.A
PvGF14d	OsGF14c	118	143.17	n.a.	78	489.83	0.179	N.A
PvGF14d	OsGF14d	130.67	145.42	n.a.	87.33	487.58	0.2047	N.A
PvGF14d	OsGF14e	112.58	143.75	n.a.	75.42	489.25	0.1726	N.A
PvGF14d	PvGF14e	116.17	140.75	n.a.	58.83	492.25	0.1302	N.A
PvGF14d	PvGF14q	115	142.08	n.a.	56	490.92	0.1237	N.A
PvGF14e	AtGF14kappa	105.67	141.17	4.6732	100.33	491.83	0.2381	0.0509501
PvGF14e	PvGF14q	73.5	141	0.8907	24.5	492	0.0515	0.0578197
PvGF14e	GmGF14q	74.5	141.5	0.908	25.5	491.5	0.0538	0.0592511
PvGF14e	GmGF14r	75.5	141	0.9387	26.5	492	0.0559	0.0595504
PvGF14e	AtGF14epsi	101.17	140	2.4827	66.83	493	0.1495	0.0602167
PvGF14e	GmSGF14f	28.5	139.67	0.2382	10.5	493.33	0.0216	0.0906801
PvGF14e	GmSGF14e	22.5	139.83	0.1811	9.5	493.17	0.0195	0.107675
PvGF14e	OsGF14h	101.5	141.58	2.3402	118.5	491.42	0.2909	0.124306
PvGF14e	AtGF14pi	100.08	138.67	2.4594	143.92	494.33	0.3685	0.149833
PvGF14e	AtGF14chi	108.58	141.25	n.a.	83.42	491.75	0.1923	N.A
PvGF14e	AtGF14iota	105.25	139.83	n.a.	38.75	493.17	0.083	N.A
PvGF14e	AtGF14lambda	113.92	141.42	n.a.	96.08	491.58	0.2264	N.A
PvGF14e	AtGF14mu	114.92	138.83	n.a.	72.08	494.17	0.1622	N.A
PvGF14e	AtGF14nu	109.83	141.33	n.a.	88.17	491.67	0.2049	N.A
PvGF14e	AtGF14omeg	114.17	142	n.a.	82.83	491	0.1911	N.A
PvGF14e	AtGF14omic	119	140.83	n.a.	64	492.17	0.1428	N.A
PvGF14e	AtGF14phi	115.58	140.58	n.a.	85.42	492.42	0.1973	N.A
PvGF14e	AtGF14psi	108.33	140.42	n.a.	85.67	492.58	0.1979	N.A
PvGF14e	AtGF14upsi	108.25	141.25	n.a.	90.75	491.75	0.2118	N.A
PvGF14e	GmSGF14a	108.5	140.25	n.a.	81.5	492.75	0.1869	N.A
PvGF14e	GmSGF14b	114.83	141.58	n.a.	100.17	491.42	0.2379	N.A
PvGF14e	GmSGF14c	127.17	141.42	n.a.	61.83	491.58	0.1377	N.A
PvGF14e	GmSGF14d	106	140.75	n.a.	63	492.25	0.1403	N.A
PvGF14e	GmSGF14g	117.83	142.67	n.a.	87.17	490.33	0.2029	N.A
PvGF14e	GmSGF14h	116.33	142.58	n.a.	84.67	490.42	0.1962	N.A
PvGF14e	GmSGF14i	118.33	142.33	n.a.	84.67	490.67	0.1961	N.A
PvGF14e	GmSGF14j	121	140.92	n.a.	104	492.08	0.2483	N.A
PvGF14e	GmSGF14k	119.83	143.17	n.a.	85.17	489.83	0.1978	N.A
PvGF14e	GmSGF14l	130.17	140.75	n.a.	62.83	492.25	0.1399	N.A
PvGF14e	GmSGF14m	109.5	139.67	n.a.	83.5	493.33	0.1918	N.A
PvGF14e	GmSGF14n	104.83	139.75	n.a.	74.17	493.25	0.1678	N.A
PvGF14e	GmSGF14o	108.67	141	n.a.	60.33	492	0.1339	N.A
PvGF14e	GmSGF14p	108.33	140	n.a.	74.67	493	0.1692	N.A
PvGF14e	OsGF14a	127.67	146.92	n.a.	90.33	486.08	0.2136	N.A
PvGF14e	OsGF14b	117.83	143	n.a.	76.17	490	0.1742	N.A
PvGF14e	OsGF14c	110.33	142.08	n.a.	76.67	490.92	0.1751	N.A
PvGF14e	OsGF14d	119.17	144.33	n.a.	90.83	488.67	0.2136	N.A
PvGF14e	OsGF14e	107.5	142.67	n.a.	76.5	490.33	0.1749	N.A
PvGF14e	OsGF14f	111.42	143.83	n.a.	82.58	489.17	0.1913	N.A
PvGF14e	OsGF14g	110.17	141.75	n.a.	99.83	491.25	0.237	N.A
PvGF14e	PvGF14c	128.17	141.17	n.a.	60.83	491.83	0.1352	N.A
PvGF14g	OsGF14c	107.67	145	3.4568	48.33	488	0.1062	0.0307221
PvGF14g	GmSGF14a	105.5	143.17	3.0358	44.5	489.83	0.0968	0.0318862
PvGF14g	AtGF14omeg	98.33	144.92	1.7633	29.67	488.08	0.0634	0.0359553
PvGF14g	GmSGF14i	62	145.25	0.6315	11	487.75	0.0229	0.0362629
PvGF14g	AtGF14nu	101.5	144.25	2.0877	38.5	488.75	0.0832	0.0398525
PvGF14g	GmSGF14h	58	145.5	0.5687	11	487.5	0.0229	0.0402673
PvGF14g	GmSGF14m	101.5	142.58	2.2342	44.5	490.42	0.0967	0.0432817
PvGF14g	GmSGF14k	37	146.08	0.309	8	486.92	0.0166	0.0537217
PvGF14g	GmSGF14g	36	145.58	0.3	8	487.42	0.0166	0.0553333
PvGF14g	OsGF14b	94.33	145.92	1.4853	41.67	487.08	0.0908	0.0611324
PvGF14g	OsGF14d	86.33	147.25	1.1415	50.67	485.75	0.1123	0.0983793
PvGF14g	OsGF14g	105.25	144.67	2.6311	117.75	488.33	0.2909	0.110562
PvGF14g	OsGF14a	79.17	149.83	0.9143	53.83	483.17	0.1206	0.131904
PvGF14g	GmSGF14j	87.83	143.83	1.2624	78.17	489.17	0.1797	0.142348
PvGF14g	GmSGF14b	78.17	144.5	0.9581	74.83	488.5	0.1714	0.178896
PvGF14g	AtGF14chi	109	144.17	n.a.	33	488.83	0.0707	N.A
PvGF14g	AtGF14epsi	131.17	142.92	n.a.	101.83	490.08	0.2433	N.A
PvGF14g	AtGF14iota	114.25	142.75	n.a.	84.75	490.25	0.1965	N.A
PvGF14g	AtGF14kappa	113.67	144.08	n.a.	69.33	488.92	0.1572	N.A
PvGF14g	AtGF14lambda	120.58	144.33	n.a.	68.42	488.67	0.155	N.A
PvGF14g	AtGF14mu	127.58	141.75	n.a.	98.42	491.25	0.2331	N.A
PvGF14g	AtGF14omic	124.5	143.75	n.a.	93.5	489.25	0.2206	N.A
PvGF14g	AtGF14phi	112	143.5	n.a.	36	489.5	0.0774	N.A
PvGF14g	AtGF14pi	130.42	141.58	n.a.	158.58	491.42	0.422	N.A
PvGF14g	AtGF14psi	127	143.33	n.a.	46	489.67	0.1004	N.A
PvGF14g	AtGF14upsi	113.17	144.17	n.a.	43.83	488.83	0.0955	N.A
PvGF14g	GmGF14q	126	144.42	n.a.	82	488.58	0.19	N.A
PvGF14g	GmGF14r	128	143.92	n.a.	83	489.08	0.1924	N.A
PvGF14g	GmSGF14c	112.33	144.33	n.a.	83.67	488.67	0.1944	N.A
PvGF14g	GmSGF14d	123.42	143.67	n.a.	83.58	489.33	0.1938	N.A
PvGF14g	GmSGF14e	122.5	142.75	n.a.	86.5	490.25	0.2012	N.A
PvGF14g	GmSGF14f	123.5	142.58	n.a.	86.5	490.42	0.2011	N.A
PvGF14g	GmSGF14l	113.67	143.67	n.a.	85.33	489.33	0.1985	N.A
PvGF14g	GmSGF14n	117.17	142.67	n.a.	97.83	490.33	0.232	N.A
PvGF14g	GmSGF14o	130.42	143.92	n.a.	82.58	489.08	0.1913	N.A
PvGF14g	GmSGF14p	122.92	142.92	n.a.	97.08	490.08	0.23	N.A
PvGF14g	OsGF14e	110.33	145.58	n.a.	42.67	487.42	0.0931	N.A
PvGF14g	OsGF14f	110.33	146.75	n.a.	41.67	486.25	0.091	N.A
PvGF14g	OsGF14h	123.83	144.5	n.a.	148.17	488.5	0.3887	N.A
PvGF14g	PvGF14a	107.33	142.92	n.a.	45.67	490.08	0.0995	N.A
PvGF14g	PvGF14c	109.67	144.08	n.a.	84.33	488.92	0.196	N.A
PvGF14g	PvGF14d	123.42	143.67	n.a.	82.58	489.33	0.1912	N.A
PvGF14g	PvGF14e	123.83	142.58	n.a.	87.17	490.42	0.2029	N.A
PvGF14g	PvGF14n	123	143.58	n.a.	102	489.42	0.2442	N.A
PvGF14g	PvGF14q	125	143.92	n.a.	86	489.08	0.2004	N.A
PvGF14h	OsGF14c	108.33	144.83	4.44	42.67	488.17	0.0929	0.0209234
PvGF14h	GmSGF14i	25	145.08	0.1958	2	487.92	0.0041	0.0209397
PvGF14h	GmSGF14a	106.5	143	3.7221	38.5	490	0.083	0.0222992
PvGF14h	GmSGF14h	22	145.33	0.1691	2	487.67	0.0041	0.024246
PvGF14h	AtGF14omeg	102.33	144.75	2.1436	25.67	488.25	0.0545	0.0254245
PvGF14h	OsGF14f	107.5	146.58	2.8567	34.5	486.42	0.0745	0.026079
PvGF14h	PvGF14a	103.5	142.75	2.5522	40.5	490.25	0.0875	0.0342841
PvGF14h	GmSGF14g	60	145.42	0.5991	12	487.58	0.025	0.0417293
PvGF14h	PvGF14g	63	145.33	0.647	13	487.67	0.0271	0.0418856
PvGF14h	GmSGF14m	99.5	142.42	2.0111	39.5	490.58	0.0852	0.0423649
PvGF14h	GmSGF14k	53	145.92	0.4967	12	487.08	0.0251	0.0505335
PvGF14h	OsGF14b	92.5	145.75	1.4041	36.5	487.25	0.0789	0.0561926
PvGF14h	AtGF14iota	102.5	142.58	2.3866	84.5	490.42	0.1958	0.0820414
PvGF14h	OsGF14d	86.83	147.08	1.1604	46.17	485.92	0.1016	0.087556
PvGF14h	OsGF14a	89.5	149.67	1.1971	48.5	483.33	0.1077	0.0899674
PvGF14h	GmSGF14j	91.5	143.67	1.4188	82.5	489.33	0.191	0.134621
PvGF14h	OsGF14g	101.33	144.5	2.0503	113.67	488.5	0.2786	0.135883
PvGF14h	GmSGF14b	86.83	144.33	1.2152	79.17	488.67	0.1825	0.150181
PvGF14h	AtGF14chi	110	144	n.a.	35	489	0.0752	N.A
PvGF14h	AtGF14epsi	115.33	142.75	n.a.	96.67	490.25	0.2288	N.A
PvGF14h	AtGF14kappa	116.83	143.92	n.a.	65.17	489.08	0.1467	N.A
PvGF14h	AtGF14lambda	114.92	144.17	n.a.	67.08	488.83	0.1516	N.A
PvGF14h	AtGF14mu	117.33	141.58	n.a.	98.67	491.42	0.2337	N.A
PvGF14h	AtGF14nu	111.5	144.08	n.a.	36.5	488.92	0.0786	N.A
PvGF14h	AtGF14omic	119.33	143.58	n.a.	92.67	489.42	0.2182	N.A
PvGF14h	AtGF14phi	110.5	143.33	n.a.	35.5	489.67	0.0762	N.A
PvGF14h	AtGF14pi	123.25	141.42	n.a.	151.75	491.58	0.3978	N.A
PvGF14h	AtGF14psi	117	143.17	n.a.	38	489.83	0.0819	N.A
PvGF14h	AtGF14upsi	108.17	144	n.a.	39.83	489	0.0862	N.A
PvGF14h	GmGF14q	123.83	144.25	n.a.	83.17	488.75	0.193	N.A
PvGF14h	GmGF14r	124.83	143.75	n.a.	84.17	489.25	0.1954	N.A
PvGF14h	GmSGF14c	108.83	144.17	n.a.	82.17	488.83	0.1903	N.A
PvGF14h	GmSGF14d	114.42	143.5	n.a.	84.58	489.5	0.1964	N.A
PvGF14h	GmSGF14e	115.83	142.58	n.a.	83.17	490.42	0.1922	N.A
PvGF14h	GmSGF14f	115.83	142.42	n.a.	83.17	490.58	0.1922	N.A
PvGF14h	GmSGF14l	108.17	143.5	n.a.	83.83	489.5	0.1944	N.A
PvGF14h	GmSGF14n	122.67	142.5	n.a.	97.33	490.5	0.2305	N.A
PvGF14h	GmSGF14o	113.42	143.75	n.a.	84.58	489.25	0.1965	N.A
PvGF14h	GmSGF14p	126.42	142.75	n.a.	96.58	490.25	0.2285	N.A
PvGF14h	OsGF14e	114	145.42	n.a.	38	487.58	0.0823	N.A
PvGF14h	OsGF14h	120.67	144.33	n.a.	146.33	488.67	0.3822	N.A
PvGF14h	PvGF14c	110.17	143.92	n.a.	83.83	489.08	0.1946	N.A
PvGF14h	PvGF14d	117.42	143.5	n.a.	85.58	489.5	0.1991	N.A
PvGF14h	PvGF14e	114.83	142.42	n.a.	84.17	490.58	0.1948	N.A
PvGF14h	PvGF14n	129.67	143.42	n.a.	101.33	489.58	0.2422	N.A
PvGF14h	PvGF14q	120.83	143.75	n.a.	84.17	489.25	0.1954	N.A
PvGF14n	PvGF14c	105	142.17	3.1379	46	490.83	0.1001	0.0319003
PvGF14n	GmSGF14o	103.5	142	2.6771	43.5	491	0.0943	0.0352247
PvGF14n	GmSGF14d	103	141.75	2.6015	45	491.25	0.0977	0.0375553
PvGF14n	PvGF14q	105	142	3.197	70	491	0.1581	0.0494526
PvGF14n	AtGF14iota	103.08	140.83	2.7953	62.92	492.17	0.1402	0.0501556
PvGF14n	AtGF14mu	99.5	139.83	2.2283	55.5	493.17	0.1219	0.0547054
PvGF14n	PvGF14e	102.67	140.67	2.7129	73.33	492.33	0.166	0.0611891
PvGF14n	GmSGF14f	99.75	140.67	2.1821	71.25	492.33	0.1608	0.0736905
PvGF14n	GmSGF14e	98.42	140.83	2.0135	71.58	492.17	0.1617	0.0803079
PvGF14n	AtGF14upsi	102.92	142.25	2.507	102.08	490.75	0.2436	0.0971679
PvGF14n	GmSGF14p	22.5	141	0.1794	11.5	492	0.0237	0.132107
PvGF14n	OsGF14g	95.83	142.75	1.6912	102.17	490.25	0.2442	0.144395
PvGF14n	GmSGF14n	19	140.75	0.1488	11	492.25	0.0227	0.152554
PvGF14n	AtGF14chi	117.33	142.25	n.a.	96.67	490.75	0.2285	N.A
PvGF14n	AtGF14epsi	116.25	141	n.a.	73.75	492	0.1672	N.A
PvGF14n	AtGF14kappa	116.58	142.17	n.a.	110.42	490.83	0.2674	N.A
PvGF14n	AtGF14lambda	124.58	142.42	n.a.	104.42	490.58	0.2503	N.A
PvGF14n	AtGF14nu	118	142.33	n.a.	100	490.67	0.2378	N.A
PvGF14n	AtGF14omeg	120.67	143	n.a.	102.33	490	0.2448	N.A
PvGF14n	AtGF14omic	125.17	141.83	n.a.	75.83	491.17	0.1729	N.A
PvGF14n	AtGF14phi	118.5	141.58	n.a.	96.5	491.42	0.2277	N.A
PvGF14n	AtGF14pi	106.17	139.67	n.a.	147.83	493.33	0.3826	N.A
PvGF14n	AtGF14psi	109.83	141.42	n.a.	97.17	491.58	0.2294	N.A
PvGF14n	GmGF14q	110.17	142.5	n.a.	70.83	490.5	0.1604	N.A
PvGF14n	GmGF14r	113.17	142	n.a.	70.83	491	0.1602	N.A
PvGF14n	GmSGF14a	128	141.25	n.a.	100	491.75	0.2372	N.A
PvGF14n	GmSGF14b	125.42	142.58	n.a.	123.58	490.42	0.3071	N.A
PvGF14n	GmSGF14c	108.75	142.42	n.a.	52.25	490.58	0.1149	N.A
PvGF14n	GmSGF14g	124.33	143.67	n.a.	104.67	489.33	0.2518	N.A
PvGF14n	GmSGF14h	128	143.58	n.a.	101	489.42	0.2414	N.A
PvGF14n	GmSGF14i	128	143.33	n.a.	101	489.67	0.2412	N.A
PvGF14n	GmSGF14j	125.42	141.92	n.a.	123.58	491.08	0.3066	N.A
PvGF14n	GmSGF14k	124.83	144.17	n.a.	102.17	488.83	0.245	N.A
PvGF14n	GmSGF14l	109.5	141.75	n.a.	48.5	491.25	0.1059	N.A
PvGF14n	GmSGF14m	127	140.67	n.a.	101	492.33	0.2397	N.A
PvGF14n	OsGF14a	137.33	147.92	n.a.	108.67	485.08	0.2661	N.A
PvGF14n	OsGF14b	120	144	n.a.	100	489	0.2388	N.A
PvGF14n	OsGF14c	113.58	143.08	n.a.	98.42	489.92	0.2338	N.A
PvGF14n	OsGF14d	129.08	145.33	n.a.	103.92	487.67	0.2507	N.A
PvGF14n	OsGF14e	115.17	143.67	n.a.	98.83	489.33	0.2353	N.A
PvGF14n	OsGF14f	123.67	144.83	n.a.	93.33	488.17	0.2207	N.A
PvGF14n	OsGF14h	117.08	142.58	n.a.	125.92	490.42	0.3143	N.A
PvGF14q	AtGF14iota	100.42	141.17	2.2238	35.58	491.83	0.0761	0.0342207
PvGF14q	AtGF14epsi	105.17	141.33	3.6343	61.83	491.67	0.1377	0.037889
PvGF14q	GmSGF14p	104.83	141.33	3.382	70.17	491.67	0.1583	0.0468066
PvGF14q	AtGF14omic	104	142.17	2.7782	60	490.83	0.1334	0.0480167
PvGF14q	GmSGF14n	104.33	141.08	3.2026	69.67	491.92	0.157	0.0490227
PvGF14q	GmGF14r	40.75	142.33	0.3606	9.25	490.67	0.0191	0.0529673
PvGF14q	GmGF14q	36.75	142.83	0.3151	9.25	490.17	0.0191	0.0606157
PvGF14q	GmSGF14f	64.83	141	0.7122	21.17	492	0.0443	0.0622016
PvGF14q	GmSGF14e	60.5	141.17	0.6355	20.5	491.83	0.0429	0.0675059
PvGF14q	AtGF14psi	103.92	141.75	2.8445	88.08	491.25	0.2049	0.0720337
PvGF14q	OsGF14h	106.67	142.92	3.9952	117.33	490.08	0.2884	0.0721866
PvGF14q	AtGF14chi	110.08	142.58	n.a.	84.92	490.42	0.1969	N.A
PvGF14q	AtGF14kappa	113.17	142.5	n.a.	103.83	490.5	0.2487	N.A
PvGF14q	AtGF14lambda	116.75	142.75	n.a.	95.25	490.25	0.2249	N.A
PvGF14q	AtGF14mu	112.17	140.17	n.a.	67.83	492.83	0.1521	N.A
PvGF14q	AtGF14nu	119.42	142.67	n.a.	90.58	490.33	0.2121	N.A
PvGF14q	AtGF14omeg	112.5	143.33	n.a.	85.5	489.67	0.1988	N.A
PvGF14q	AtGF14phi	113.08	141.92	n.a.	85.92	491.08	0.1992	N.A
PvGF14q	AtGF14pi	105.75	140	n.a.	146.25	493	0.3776	N.A
PvGF14q	AtGF14upsi	107.83	142.58	n.a.	95.17	490.42	0.2245	N.A
PvGF14q	GmSGF14a	125.42	141.58	n.a.	87.58	491.42	0.2035	N.A
PvGF14q	GmSGF14b	118.25	142.92	n.a.	104.75	490.08	0.2516	N.A
PvGF14q	GmSGF14c	116.33	142.75	n.a.	61.67	490.25	0.1377	N.A
PvGF14q	GmSGF14d	114.5	142.08	n.a.	55.5	490.92	0.1225	N.A
PvGF14q	GmSGF14g	124.33	144	n.a.	85.67	489	0.1995	N.A
PvGF14q	GmSGF14h	122.83	143.92	n.a.	84.17	489.08	0.1955	N.A
PvGF14q	GmSGF14i	123.83	143.67	n.a.	84.17	489.33	0.1954	N.A
PvGF14q	GmSGF14j	118.58	142.25	n.a.	106.42	490.75	0.2559	N.A
PvGF14q	GmSGF14k	121.33	144.5	n.a.	83.67	488.5	0.1944	N.A
PvGF14q	GmSGF14l	117.33	142.08	n.a.	61.67	490.92	0.1375	N.A
PvGF14q	GmSGF14m	121.42	141	n.a.	89.58	492	0.2086	N.A
PvGF14q	GmSGF14o	116.5	142.33	n.a.	53.5	490.67	0.1178	N.A
PvGF14q	OsGF14a	123.5	148.25	n.a.	95.5	484.75	0.2285	N.A
PvGF14q	OsGF14b	116	144.33	n.a.	78	488.67	0.1795	N.A
PvGF14q	OsGF14c	112.33	143.42	n.a.	78.67	489.58	0.1808	N.A
PvGF14q	OsGF14d	126.17	145.67	n.a.	90.83	487.33	0.2143	N.A
PvGF14q	OsGF14e	116.5	144	n.a.	76.5	489	0.1755	N.A
PvGF14q	OsGF14f	109.08	145.17	n.a.	81.92	487.83	0.1901	N.A
PvGF14q	OsGF14g	116.17	143.08	n.a.	99.83	489.92	0.2378	N.A
GmGF14q	AtGF14iota	95.42	141.67	1.7124	35.58	491.33	0.0762	0.0444989
GmGF14q	GmSGF14f	63.83	141.5	0.69	20.17	491.5	0.0422	0.0611594
GmGF14q	GmSGF14e	61.5	141.67	0.6485	19.5	491.33	0.0408	0.0629144
GmGF14q	OsGF14e	105	144.5	2.6019	76	488.5	0.1744	0.0670279
GmGF14q	OsGF14h	100.92	143.42	2.0881	119.08	489.58	0.294	0.140798
GmGF14q	AtGF14pi	96.92	140.5	1.8918	145.08	492.5	0.3741	0.197748
GmGF14q	AtGF14chi	119.08	143.08	n.a.	84.92	489.92	0.1971	N.A
GmGF14q	AtGF14epsi	109.33	141.83	n.a.	62.67	491.17	0.1399	N.A
GmGF14q	AtGF14kappa	115.83	143	n.a.	104.17	490	0.25	N.A
GmGF14q	AtGF14lambda	111.92	143.25	n.a.	96.08	489.75	0.2274	N.A
GmGF14q	AtGF14mu	111	140.67	n.a.	70	492.33	0.1576	N.A
GmGF14q	AtGF14nu	118.17	143.17	n.a.	85.83	489.83	0.1996	N.A
GmGF14q	AtGF14omeg	111.5	143.83	n.a.	84.5	489.17	0.1963	N.A
GmGF14q	AtGF14omic	111.33	142.67	n.a.	57.67	490.33	0.1279	N.A
GmGF14q	AtGF14phi	121.08	142.42	n.a.	85.92	490.58	0.1994	N.A
GmGF14q	AtGF14psi	111.17	142.25	n.a.	83.83	490.75	0.1939	N.A
GmGF14q	AtGF14upsi	109.08	143.08	n.a.	89.92	489.92	0.2105	N.A
GmGF14q	GmSGF14a	117.67	142.08	n.a.	83.33	490.92	0.1925	N.A
GmGF14q	GmSGF14b	119.83	143.42	n.a.	100.17	489.58	0.2389	N.A
GmGF14q	GmSGF14c	118.5	143.25	n.a.	60.5	489.75	0.135	N.A
GmGF14q	GmSGF14d	110	142.58	n.a.	55	490.42	0.1215	N.A
GmGF14q	GmSGF14g	126.33	144.5	n.a.	83.67	488.5	0.1944	N.A
GmGF14q	GmSGF14h	122.83	144.42	n.a.	83.17	488.58	0.1931	N.A
GmGF14q	GmSGF14i	123.83	144.17	n.a.	83.17	488.83	0.193	N.A
GmGF14q	GmSGF14j	120.17	142.75	n.a.	104.83	490.25	0.2517	N.A
GmGF14q	GmSGF14k	119.33	145	n.a.	82.67	488	0.192	N.A
GmGF14q	GmSGF14l	117.5	142.58	n.a.	61.5	490.42	0.1372	N.A
GmGF14q	GmSGF14m	115.67	141.5	n.a.	85.33	491.5	0.1975	N.A
GmGF14q	GmSGF14n	109.33	141.58	n.a.	70.67	491.42	0.1596	N.A
GmGF14q	GmSGF14o	110.5	142.83	n.a.	53.5	490.17	0.118	N.A
GmGF14q	GmSGF14p	112.33	141.83	n.a.	68.67	491.17	0.1547	N.A
GmGF14q	OsGF14a	121	148.75	n.a.	92	484.25	0.2191	N.A
GmGF14q	OsGF14b	112.5	144.83	n.a.	76.5	488.17	0.1758	N.A
GmGF14q	OsGF14c	109	143.92	n.a.	78	489.08	0.1793	N.A
GmGF14q	OsGF14d	121.17	146.17	n.a.	91.83	486.83	0.2173	N.A
GmGF14q	OsGF14f	111.75	145.67	n.a.	79.25	487.33	0.1833	N.A
GmGF14q	OsGF14g	108.25	143.58	n.a.	99.75	489.42	0.2378	N.A
GmGF14r	GmGF14q	19	142.83	0.1464	0	490.17	0	0
GmGF14r	AtGF14epsi	104.33	141.33	3.1145	63.67	491.67	0.1422	0.0456574
GmGF14r	AtGF14iota	93.42	141.17	1.6049	35.58	491.83	0.0761	0.0474173
GmGF14r	OsGF14c	106.25	143.42	3.3046	79.75	489.58	0.1837	0.0555892
GmGF14r	GmSGF14f	67.83	141	0.7693	21.17	492	0.0443	0.0575848
GmGF14r	GmSGF14e	64.5	141.17	0.7047	20.5	491.83	0.0429	0.060877
GmGF14r	OsGF14e	103.5	144	2.3835	77.5	489	0.178	0.0746801
GmGF14r	AtGF14upsi	101.83	142.58	2.2816	91.17	490.42	0.2136	0.0936185
GmGF14r	OsGF14h	99.92	142.92	2.018	119.08	490.08	0.2937	0.14554
GmGF14r	AtGF14pi	92.42	140	1.5912	145.58	493	0.3753	0.23586
GmGF14r	AtGF14chi	116.08	142.58	n.a.	84.92	490.42	0.1969	N.A
GmGF14r	AtGF14kappa	113.33	142.5	n.a.	104.67	490.5	0.2511	N.A
GmGF14r	AtGF14lambda	109.42	142.75	n.a.	96.58	490.25	0.2285	N.A
GmGF14r	AtGF14mu	114	140.17	n.a.	71	492.83	0.16	N.A
GmGF14r	AtGF14nu	119.92	142.67	n.a.	87.08	490.33	0.2027	N.A
GmGF14r	AtGF14omeg	111.5	143.33	n.a.	84.5	489.67	0.1961	N.A
GmGF14r	AtGF14omic	106.83	142.17	n.a.	57.17	490.83	0.1266	N.A
GmGF14r	AtGF14phi	119.08	141.92	n.a.	86.92	491.08	0.2019	N.A
GmGF14r	AtGF14psi	109.92	141.75	n.a.	85.08	491.25	0.1969	N.A
GmGF14r	GmSGF14a	122.42	141.58	n.a.	84.58	491.42	0.1955	N.A
GmGF14r	GmSGF14b	118.33	142.92	n.a.	101.67	490.08	0.2428	N.A
GmGF14r	GmSGF14c	119	142.75	n.a.	63	490.25	0.141	N.A
GmGF14r	GmSGF14d	114.5	142.08	n.a.	56.5	490.92	0.1249	N.A
GmGF14r	GmSGF14g	133.33	144	n.a.	84.67	489	0.1969	N.A
GmGF14r	GmSGF14h	126.83	143.92	n.a.	84.17	489.08	0.1955	N.A
GmGF14r	GmSGF14i	127.83	143.67	n.a.	84.17	489.33	0.1954	N.A
GmGF14r	GmSGF14j	118.67	142.25	n.a.	106.33	490.75	0.2557	N.A
GmGF14r	GmSGF14k	126.33	144.5	n.a.	83.67	488.5	0.1944	N.A
GmGF14r	GmSGF14l	118	142.08	n.a.	64	490.92	0.1432	N.A
GmGF14r	GmSGF14m	118.42	141	n.a.	86.58	492	0.2006	N.A
GmGF14r	GmSGF14n	112.33	141.08	n.a.	70.67	491.92	0.1595	N.A
GmGF14r	GmSGF14o	112	142.33	n.a.	55	490.67	0.1214	N.A
GmGF14r	GmSGF14p	117.33	141.33	n.a.	68.67	491.67	0.1545	N.A
GmGF14r	OsGF14a	124	148.25	n.a.	93	484.75	0.2216	N.A
GmGF14r	OsGF14b	112	144.33	n.a.	78	488.67	0.1795	N.A
GmGF14r	OsGF14d	124.67	145.67	n.a.	93.33	487.33	0.2211	N.A
GmGF14r	OsGF14f	113.5	145.17	n.a.	80.5	487.83	0.1864	N.A
GmGF14r	OsGF14g	108.83	143.08	n.a.	102.17	489.92	0.2444	N.A
GmSGF14a	GmSGF14m	20	140.25	0.1582	0	492.75	0	0
GmSGF14a	OsGF14d	108.5	144.92	4.7719	45.5	488.08	0.0995	0.0208512
GmSGF14a	OsGF14b	105	143.58	2.768	32	489.42	0.0684	0.024711
GmSGF14a	GmSGF14i	105.5	142.92	3.1135	39.5	490.08	0.0853	0.0273968
GmSGF14a	AtGF14upsi	99.17	141.83	2.0188	27.83	491.17	0.0589	0.0291757
GmSGF14a	AtGF14nu	99	141.92	1.9958	28	491.08	0.0593	0.0297124
GmSGF14a	OsGF14f	97	144.42	1.6943	30	488.58	0.0641	0.0378327
GmSGF14a	GmSGF14k	102.5	143.75	2.2577	42.5	489.25	0.0923	0.0408823
GmSGF14a	GmSGF14e	105	140.42	4.3651	81	492.58	0.1856	0.0425191
GmSGF14a	GmSGF14f	104.5	140.25	3.7728	81.5	492.75	0.1869	0.0495388
GmSGF14a	GmSGF14d	105.25	141.33	3.7134	80.75	491.67	0.1854	0.0499273
GmSGF14a	OsGF14a	104.17	147.5	2.1306	64.83	485.5	0.1471	0.0690416
GmSGF14a	GmSGF14j	103	141.5	2.6439	84	491.5	0.194	0.0733765
GmSGF14a	GmSGF14b	99.33	142.17	2.0119	79.67	490.83	0.1829	0.0909091
GmSGF14a	OsGF14g	102.75	142.33	2.4631	107.25	490.67	0.2584	0.104908
GmSGF14a	AtGF14chi	119.5	141.83	n.a.	57.5	491.17	0.1273	N.A
GmSGF14a	AtGF14epsi	112.08	140.58	n.a.	96.92	492.42	0.2283	N.A
GmSGF14a	AtGF14iota	121.25	140.42	n.a.	87.75	492.58	0.2034	N.A
GmSGF14a	AtGF14kappa	119.17	141.75	n.a.	71.83	491.25	0.1627	N.A
GmSGF14a	AtGF14lambda	113.17	142	n.a.	75.83	491	0.1729	N.A
GmSGF14a	AtGF14mu	115.5	139.42	n.a.	91.5	493.58	0.2129	N.A
GmSGF14a	AtGF14omeg	109.5	142.58	n.a.	52.5	490.42	0.1155	N.A
GmSGF14a	AtGF14omic	109.67	141.42	n.a.	94.33	491.58	0.2216	N.A
GmSGF14a	AtGF14phi	118	141.17	n.a.	59	491.83	0.1307	N.A
GmSGF14a	AtGF14pi	120.5	139.25	n.a.	155.5	493.75	0.4084	N.A
GmSGF14a	AtGF14psi	107	141	n.a.	22	492	0.0461	N.A
GmSGF14a	GmSGF14c	120.17	142	n.a.	81.83	491	0.1885	N.A
GmSGF14a	GmSGF14g	107.5	143.25	n.a.	42.5	489.75	0.0922	N.A
GmSGF14a	GmSGF14h	107.5	143.17	n.a.	39.5	489.83	0.0853	N.A
GmSGF14a	GmSGF14l	119.5	141.33	n.a.	84.5	491.67	0.1952	N.A
GmSGF14a	GmSGF14n	124	140.33	n.a.	95	492.67	0.2229	N.A
GmSGF14a	GmSGF14o	108	141.58	n.a.	79	491.42	0.1809	N.A
GmSGF14a	GmSGF14p	124.75	140.58	n.a.	94.25	492.42	0.221	N.A
GmSGF14a	OsGF14c	113	142.67	n.a.	33	490.33	0.0705	N.A
GmSGF14a	OsGF14e	112	143.25	n.a.	35	489.75	0.0751	N.A
GmSGF14a	OsGF14h	109.42	142.17	n.a.	133.58	490.83	0.3381	N.A
GmSGF14b	AtGF14kappa	106	143.08	3.3029	44	489.92	0.0957	0.0289745
GmSGF14b	AtGF14omeg	106.08	143.92	3.0481	82.92	489.08	0.1922	0.0630557
GmSGF14b	OsGF14e	104.17	144.58	2.4258	75.83	488.42	0.174	0.0717289
GmSGF14b	OsGF14b	91.83	144.92	1.3979	74.17	488.08	0.1698	0.121468
GmSGF14b	GmSGF14h	81.17	144.5	1.0366	75.83	488.5	0.1739	0.16776
GmSGF14b	OsGF14g	101.67	143.67	2.1557	142.33	489.33	0.3681	0.170757
GmSGF14b	GmSGF14g	76.83	144.58	0.9247	78.17	488.42	0.18	0.194658
GmSGF14b	OsGF14d	71.5	146.25	0.7913	83.5	486.75	0.1948	0.246177
GmSGF14b	OsGF14a	66	148.83	0.671	85	484.17	0.2	0.298063
GmSGF14b	AtGF14chi	116.58	143.17	n.a.	82.42	489.83	0.1905	N.A
GmSGF14b	AtGF14epsi	122.5	141.92	n.a.	110.5	491.08	0.2675	N.A
GmSGF14b	AtGF14iota	110.42	141.75	n.a.	111.58	491.25	0.2706	N.A
GmSGF14b	AtGF14lambda	113.83	143.33	n.a.	45.17	489.67	0.0984	N.A
GmSGF14b	AtGF14mu	114.42	140.75	n.a.	112.58	492.25	0.2728	N.A
GmSGF14b	AtGF14nu	114.42	143.25	n.a.	71.58	489.75	0.1626	N.A
GmSGF14b	AtGF14omic	119.08	142.75	n.a.	113.92	490.25	0.2781	N.A
GmSGF14b	AtGF14phi	127.58	142.5	n.a.	84.42	490.5	0.1955	N.A
GmSGF14b	AtGF14pi	119.92	140.58	n.a.	180.08	492.42	0.5015	N.A
GmSGF14b	AtGF14psi	125.33	142.33	n.a.	76.67	490.67	0.1752	N.A
GmSGF14b	AtGF14upsi	119	143.17	n.a.	75	489.83	0.1713	N.A
GmSGF14b	GmSGF14e	115.33	141.75	n.a.	104.67	491.25	0.2506	N.A
GmSGF14b	GmSGF14f	117.33	141.58	n.a.	105.67	491.42	0.2534	N.A
GmSGF14b	OsGF14c	114.5	144	n.a.	73.5	489	0.1677	N.A
GmSGF14b	OsGF14f	114.83	145.75	n.a.	78.17	487.25	0.1805	N.A
GmSGF14b	OsGF14h	118.67	143.5	n.a.	157.33	489.5	0.4197	N.A
GmSGF14c	AtGF14phi	104.83	142.33	3.0149	82.17	490.67	0.1895	0.0628545
GmSGF14c	AtGF14mu	92	140.58	1.5451	45	492.42	0.0975	0.0631027
GmSGF14c	AtGF14psi	101.67	142.17	2.3012	85.33	490.83	0.1978	0.0859552
GmSGF14c	OsGF14g	99.08	143.5	1.9003	99.92	489.5	0.2383	0.125401
GmSGF14c	AtGF14chi	110.08	143	n.a.	80.92	490	0.1865	N.A
GmSGF14c	AtGF14epsi	113.75	141.75	n.a.	65.25	491.25	0.1462	N.A
GmSGF14c	AtGF14iota	112.33	141.58	n.a.	57.67	491.42	0.1276	N.A
GmSGF14c	AtGF14kappa	110.83	142.92	n.a.	96.17	490.08	0.2275	N.A
GmSGF14c	AtGF14lambda	114.83	143.17	n.a.	93.17	489.83	0.2194	N.A
GmSGF14c	AtGF14nu	109.83	143.08	n.a.	87.17	489.92	0.2031	N.A
GmSGF14c	AtGF14omeg	109.17	143.75	n.a.	85.83	489.25	0.1998	N.A
GmSGF14c	AtGF14omic	122.5	142.58	n.a.	69.5	490.42	0.1571	N.A
GmSGF14c	AtGF14pi	108.17	140.42	n.a.	138.83	492.58	0.3535	N.A
GmSGF14c	AtGF14upsi	108.92	143	n.a.	87.08	490	0.2028	N.A
GmSGF14c	GmSGF14b	113.5	143.33	n.a.	103.5	489.67	0.2483	N.A
GmSGF14c	GmSGF14e	121.67	141.58	n.a.	60.33	491.42	0.1341	N.A
GmSGF14c	GmSGF14f	120.67	141.42	n.a.	61.33	491.58	0.1365	N.A
GmSGF14c	GmSGF14g	121.33	144.42	n.a.	84.67	488.58	0.1971	N.A
GmSGF14c	GmSGF14h	111.33	144.33	n.a.	81.67	488.67	0.1891	N.A
GmSGF14c	OsGF14a	123	148.67	n.a.	97	484.33	0.233	N.A
GmSGF14c	OsGF14b	113	144.75	n.a.	80	488.25	0.1849	N.A
GmSGF14c	OsGF14c	108.92	143.83	n.a.	79.08	489.17	0.1821	N.A
GmSGF14c	OsGF14d	125.42	146.08	n.a.	86.58	486.92	0.203	N.A
GmSGF14c	OsGF14e	115	144.42	n.a.	79	488.58	0.1821	N.A
GmSGF14c	OsGF14f	117.92	145.58	n.a.	80.08	487.42	0.1855	N.A
GmSGF14c	OsGF14h	114.42	143.33	n.a.	125.58	489.67	0.3139	N.A
GmSGF14d	GmSGF14l	105.5	141.83	3.6004	28.5	491.17	0.0604	0.0167759
GmSGF14d	GmSGF14c	103.5	142.5	2.5914	30.5	490.5	0.0649	0.0250444
GmSGF14d	GmSGF14o	19	142.08	0.1473	2	490.92	0.0041	0.0278344
GmSGF14d	GmSGF14p	103	141.08	2.7207	42	491.92	0.0906	0.0333003
GmSGF14d	GmSGF14n	100.5	140.83	2.2693	41.5	492.17	0.0894	0.0393954
GmSGF14d	AtGF14mu	90.33	139.92	1.479	37.67	493.08	0.0806	0.0544963
GmSGF14d	AtGF14omic	102.67	141.92	2.5052	61.33	491.08	0.1366	0.0545266
GmSGF14d	AtGF14epsi	102.25	141.08	2.5434	65.75	491.92	0.1472	0.0578753
GmSGF14d	OsGF14f	104.92	144.92	2.5209	75.08	488.08	0.1722	0.0683089
GmSGF14d	AtGF14nu	103.58	142.42	2.6241	91.42	490.58	0.2142	0.081628
GmSGF14d	AtGF14phi	100.92	141.67	2.2439	86.08	491.33	0.1995	0.0889077
GmSGF14d	AtGF14psi	100.08	141.5	2.1495	84.92	491.5	0.1964	0.0913701
GmSGF14d	GmSGF14m	95.25	140.75	1.7445	81.75	492.25	0.1877	0.107595
GmSGF14d	AtGF14lambda	97.83	142.5	1.8524	89.17	490.5	0.2082	0.112395
GmSGF14d	OsGF14h	103.58	142.67	2.5831	119.42	490.33	0.2945	0.11401
GmSGF14d	AtGF14upsi	89.5	142.33	1.367	92.5	490.67	0.2171	0.158815
GmSGF14d	OsGF14g	85.42	142.83	1.1972	99.58	490.17	0.2369	0.197878
GmSGF14d	AtGF14chi	119.33	142.33	n.a.	83.67	490.67	0.1935	N.A
GmSGF14d	AtGF14iota	106	140.92	n.a.	56	492.08	0.1234	N.A
GmSGF14d	AtGF14kappa	106.83	142.25	n.a.	92.17	490.75	0.2162	N.A
GmSGF14d	AtGF14omeg	109.58	143.08	n.a.	85.42	489.92	0.1984	N.A
GmSGF14d	AtGF14pi	105.5	139.75	n.a.	140.5	493.25	0.3583	N.A
GmSGF14d	GmSGF14b	114.75	142.67	n.a.	106.25	490.33	0.2557	N.A
GmSGF14d	GmSGF14e	105.75	140.92	n.a.	60.25	492.08	0.1337	N.A
GmSGF14d	GmSGF14f	105.92	140.75	n.a.	61.08	492.25	0.1357	N.A
GmSGF14d	GmSGF14g	115.08	143.75	n.a.	83.92	489.25	0.1948	N.A
GmSGF14d	GmSGF14h	115.92	143.67	n.a.	84.08	489.33	0.1952	N.A
GmSGF14d	GmSGF14i	113.92	143.42	n.a.	84.08	489.58	0.195	N.A
GmSGF14d	GmSGF14j	107.58	142	n.a.	109.42	491	0.2644	N.A
GmSGF14d	OsGF14a	125.5	148	n.a.	91.5	485	0.2173	N.A
GmSGF14d	OsGF14b	108.58	144.08	n.a.	78.42	488.92	0.1805	N.A
GmSGF14d	OsGF14c	114.5	143.17	n.a.	78.5	489.83	0.1803	N.A
GmSGF14d	OsGF14d	120.17	145.42	n.a.	82.83	487.58	0.1926	N.A
GmSGF14d	OsGF14e	112.25	143.75	n.a.	75.75	489.25	0.1734	N.A
GmSGF14e	AtGF14iota	101.75	140	2.6065	35.25	493	0.0751	0.0288126
GmSGF14e	AtGF14epsi	104	140.17	3.403	66	492.83	0.1475	0.0433441
GmSGF14e	OsGF14e	106	142.83	3.4172	78	490.17	0.1789	0.0523528
GmSGF14e	AtGF14chi	103.58	141.42	2.8171	85.42	491.58	0.1977	0.0701786
GmSGF14e	AtGF14upsi	103.25	141.42	2.7225	88.75	491.58	0.2065	0.0758494
GmSGF14e	OsGF14g	104.67	141.92	3.0721	101.33	491.08	0.2413	0.0785456
GmSGF14e	AtGF14kappa	103.5	141.33	2.8104	102.5	491.67	0.2443	0.0869271
GmSGF14e	AtGF14psi	99.33	140.58	2.1369	82.67	492.42	0.19	0.0889138
GmSGF14e	AtGF14pi	102.58	138.83	3.1595	141.42	494.17	0.3604	0.114069
GmSGF14e	OsGF14h	100.5	141.75	2.1798	120.5	491.25	0.2971	0.136297
GmSGF14e	AtGF14lambda	111.75	141.58	n.a.	98.25	491.42	0.2325	N.A
GmSGF14e	AtGF14mu	115.5	139	n.a.	72.5	494	0.1633	N.A
GmSGF14e	AtGF14nu	113.33	141.5	n.a.	86.67	491.5	0.201	N.A
GmSGF14e	AtGF14omeg	107.17	142.17	n.a.	82.83	490.83	0.1912	N.A
GmSGF14e	AtGF14omic	113.5	141	n.a.	63.5	492	0.1416	N.A
GmSGF14e	AtGF14phi	109.58	140.75	n.a.	87.42	492.25	0.2027	N.A
GmSGF14e	OsGF14a	124.17	147.08	n.a.	93.83	485.92	0.2233	N.A
GmSGF14e	OsGF14b	115.33	143.17	n.a.	77.67	489.83	0.1781	N.A
GmSGF14e	OsGF14c	108.83	142.25	n.a.	77.17	490.75	0.1765	N.A
GmSGF14e	OsGF14d	116.67	144.5	n.a.	90.33	488.5	0.2123	N.A
GmSGF14e	OsGF14f	109.58	144	n.a.	80.42	489	0.1856	N.A
GmSGF14f	GmSGF14e	14	139.83	0.1075	1	493.17	0.002	0.0186047
GmSGF14f	AtGF14iota	101.08	139.83	2.49	36.92	493.17	0.0789	0.0316867
GmSGF14f	AtGF14epsi	104	140	3.4905	66	493	0.1475	0.0422576
GmSGF14f	OsGF14g	106.17	141.75	4.9438	101.83	491.25	0.2426	0.0490716
GmSGF14f	AtGF14kappa	105.67	141.17	4.6732	102.33	491.83	0.2437	0.0521484
GmSGF14f	AtGF14upsi	104.25	141.25	3.1047	89.75	491.75	0.2091	0.0673495
GmSGF14f	OsGF14e	101.83	142.67	2.273	79.17	490.33	0.1818	0.0799824
GmSGF14f	AtGF14psi	100.83	140.42	2.3681	83.17	492.58	0.1913	0.0807821
GmSGF14f	OsGF14h	103.5	141.58	2.7574	119.5	491.42	0.2939	0.106586
GmSGF14f	AtGF14pi	101.58	138.67	2.8215	142.42	494.33	0.3635	0.128832
GmSGF14f	AtGF14chi	107.58	141.25	n.a.	85.42	491.75	0.1976	N.A
GmSGF14f	AtGF14lambda	110.75	141.42	n.a.	99.25	491.58	0.2352	N.A
GmSGF14f	AtGF14mu	117	138.83	n.a.	73	494.17	0.1645	N.A
GmSGF14f	AtGF14nu	116.33	141.33	n.a.	87.67	491.67	0.2036	N.A
GmSGF14f	AtGF14omeg	109.17	142	n.a.	82.83	491	0.1911	N.A
GmSGF14f	AtGF14omic	115.33	140.83	n.a.	63.67	492.17	0.142	N.A
GmSGF14f	AtGF14phi	113.58	140.58	n.a.	87.42	492.42	0.2026	N.A
GmSGF14f	OsGF14a	123.67	146.92	n.a.	94.33	486.08	0.2246	N.A
GmSGF14f	OsGF14b	116.17	143	n.a.	78.83	490	0.1811	N.A
GmSGF14f	OsGF14c	111.67	142.08	n.a.	79.33	490.92	0.182	N.A
GmSGF14f	OsGF14d	115.17	144.33	n.a.	90.83	488.67	0.2136	N.A
GmSGF14f	OsGF14f	110.92	143.83	n.a.	81.08	489.17	0.1873	N.A
GmSGF14g	OsGF14c	107.83	145.08	3.533	46.17	487.92	0.1011	0.0286159
GmSGF14g	AtGF14nu	105.5	144.33	2.7546	41.5	488.67	0.0901	0.0327089
GmSGF14g	AtGF14omeg	98.83	145	1.7961	30.17	488	0.0645	0.0359111
GmSGF14g	OsGF14f	102.33	146.83	1.9864	40.67	486.17	0.0887	0.0446536
GmSGF14g	OsGF14e	101.33	145.67	1.9685	42.67	487.33	0.0931	0.0472949
GmSGF14g	OsGF14b	90.33	146	1.3071	40.67	487	0.0885	0.0677071
GmSGF14g	OsGF14d	79.5	147.33	0.9533	48.5	485.67	0.1072	0.112451
GmSGF14g	OsGF14a	73	149.92	0.7858	49	483.08	0.109	0.138712
GmSGF14g	OsGF14g	97.58	144.75	1.7185	117.42	488.25	0.29	0.168752
GmSGF14g	AtGF14chi	118.5	144.25	n.a.	34.5	488.75	0.0741	N.A
GmSGF14g	AtGF14epsi	126.17	143	n.a.	101.83	490	0.2434	N.A
GmSGF14g	AtGF14iota	112.25	142.83	n.a.	87.75	490.17	0.2045	N.A
GmSGF14g	AtGF14kappa	112.5	144.17	n.a.	72.5	488.83	0.1653	N.A
GmSGF14g	AtGF14lambda	119.42	144.42	n.a.	72.58	488.58	0.1656	N.A
GmSGF14g	AtGF14mu	120.5	141.83	n.a.	101.5	491.17	0.2417	N.A
GmSGF14g	AtGF14omic	124.33	143.83	n.a.	93.67	489.17	0.2211	N.A
GmSGF14g	AtGF14phi	110	143.58	n.a.	36	489.42	0.0774	N.A
GmSGF14g	AtGF14pi	127.92	141.67	n.a.	161.08	491.33	0.431	N.A
GmSGF14g	AtGF14psi	134	143.42	n.a.	45	489.58	0.0981	N.A
GmSGF14g	AtGF14upsi	113.17	144.25	n.a.	45.83	488.75	0.1002	N.A
GmSGF14g	GmSGF14e	117.83	142.83	n.a.	87.17	490.17	0.203	N.A
GmSGF14g	GmSGF14f	117.83	142.67	n.a.	87.17	490.33	0.2029	N.A
GmSGF14g	OsGF14h	120.83	144.58	n.a.	149.17	488.42	0.3922	N.A
GmSGF14h	AtGF14omeg	99.83	144.92	1.8807	27.17	488.08	0.0578	0.0307332
GmSGF14h	OsGF14f	106.33	146.75	2.5386	36.67	486.25	0.0795	0.0313165
GmSGF14h	OsGF14c	106.17	145	2.805	43.83	488	0.0957	0.0341176
GmSGF14h	AtGF14iota	106.25	142.75	3.6608	84.75	490.25	0.1965	0.0536768
GmSGF14h	GmSGF14g	47	145.58	0.4222	12	487.42	0.025	0.0592136
GmSGF14h	OsGF14b	89.33	145.92	1.2708	37.67	487.08	0.0816	0.0642115
GmSGF14h	OsGF14d	79.33	147.25	0.9503	46.67	485.75	0.1028	0.108176
GmSGF14h	OsGF14a	78.5	149.83	0.8994	50.5	483.17	0.1126	0.125195
GmSGF14h	OsGF14g	102.42	144.67	2.1609	113.58	488.33	0.2784	0.128835
GmSGF14h	AtGF14chi	110.5	144.17	n.a.	34.5	488.83	0.0741	N.A
GmSGF14h	AtGF14epsi	119.33	142.92	n.a.	96.67	490.08	0.2289	N.A
GmSGF14h	AtGF14kappa	115.33	144.08	n.a.	63.67	488.92	0.143	N.A
GmSGF14h	AtGF14lambda	110.42	144.33	n.a.	65.58	488.67	0.1479	N.A
GmSGF14h	AtGF14mu	118.83	141.75	n.a.	98.17	491.25	0.2324	N.A
GmSGF14h	AtGF14nu	110.5	144.25	n.a.	36.5	488.75	0.0787	N.A
GmSGF14h	AtGF14omic	117.83	143.75	n.a.	91.17	489.25	0.2142	N.A
GmSGF14h	AtGF14phi	113	143.5	n.a.	36	489.5	0.0774	N.A
GmSGF14h	AtGF14pi	124.5	141.58	n.a.	153.5	491.42	0.404	N.A
GmSGF14h	AtGF14psi	120	143.33	n.a.	40	489.67	0.0865	N.A
GmSGF14h	AtGF14upsi	115.17	144.17	n.a.	39.83	488.83	0.0863	N.A
GmSGF14h	GmSGF14e	116.33	142.75	n.a.	83.67	490.25	0.1936	N.A
GmSGF14h	GmSGF14f	118.33	142.58	n.a.	83.67	490.42	0.1936	N.A
GmSGF14h	OsGF14e	109.83	145.58	n.a.	39.17	487.42	0.085	N.A
GmSGF14h	OsGF14h	121	144.5	n.a.	146	488.5	0.3812	N.A
GmSGF14i	GmSGF14h	17	145.25	0.1272	0	487.75	0	0
GmSGF14i	OsGF14f	109.33	146.5	3.9843	36.67	486.5	0.0794	0.0199282
GmSGF14i	AtGF14omeg	101.83	144.67	2.0922	27.17	488.33	0.0578	0.0276264
GmSGF14i	GmSGF14g	52	145.33	0.4862	12	487.67	0.025	0.0514192
GmSGF14i	OsGF14b	95.33	145.67	1.5454	37.67	487.33	0.0816	0.0528019
GmSGF14i	OsGF14d	84.33	147	1.0859	46.67	486	0.1027	0.0945759
GmSGF14i	OsGF14a	87.5	149.58	1.1354	50.5	483.42	0.1125	0.099084
GmSGF14i	OsGF14g	99.08	144.42	1.847	112.92	488.58	0.2763	0.149594
GmSGF14i	GmSGF14b	85.17	144.25	1.1606	76.83	488.75	0.1764	0.15199
GmSGF14i	AtGF14chi	111.5	143.92	n.a.	34.5	489.08	0.0741	N.A
GmSGF14i	AtGF14epsi	119.33	142.67	n.a.	97.67	490.33	0.2315	N.A
GmSGF14i	AtGF14iota	107.25	142.5	n.a.	84.75	490.5	0.1964	N.A
GmSGF14i	AtGF14kappa	118.33	143.83	n.a.	64.67	489.17	0.1454	N.A
GmSGF14i	AtGF14lambda	114.42	144.08	n.a.	66.58	488.92	0.1503	N.A
GmSGF14i	AtGF14mu	116.83	141.5	n.a.	98.17	491.5	0.2322	N.A
GmSGF14i	AtGF14nu	114.5	144	n.a.	36.5	489	0.0786	N.A
GmSGF14i	AtGF14omic	115.33	143.5	n.a.	92.67	489.5	0.2182	N.A
GmSGF14i	AtGF14phi	115	143.25	n.a.	36	489.75	0.0774	N.A
GmSGF14i	AtGF14pi	125.42	141.33	n.a.	152.58	491.67	0.4006	N.A
GmSGF14i	AtGF14psi	121	143.08	n.a.	40	489.92	0.0864	N.A
GmSGF14i	AtGF14upsi	114.17	143.92	n.a.	39.83	489.08	0.0862	N.A
GmSGF14i	GmSGF14c	115.33	144.08	n.a.	81.67	488.92	0.189	N.A
GmSGF14i	GmSGF14e	119.33	142.5	n.a.	83.67	490.5	0.1935	N.A
GmSGF14i	GmSGF14f	121.33	142.33	n.a.	83.67	490.67	0.1935	N.A
GmSGF14i	OsGF14c	110.17	144.75	n.a.	43.83	488.25	0.0956	N.A
GmSGF14i	OsGF14e	113.83	145.33	n.a.	39.17	487.67	0.0849	N.A
GmSGF14i	OsGF14h	120	144.25	n.a.	147	488.75	0.3844	N.A
GmSGF14j	AtGF14kappa	100.42	142.42	2.1116	45.58	490.58	0.0992	0.0469786
GmSGF14j	AtGF14omeg	106.75	143.25	3.7887	86.25	489.75	0.2007	0.0529733
GmSGF14j	GmSGF14b	19	142.83	0.1464	6	490.17	0.0123	0.0840164
GmSGF14j	OsGF14e	101.67	143.92	2.1342	79.33	489.08	0.1828	0.0856527
GmSGF14j	GmSGF14c	103.67	142.67	2.6016	105.33	490.33	0.2531	0.0972863
GmSGF14j	OsGF14b	94.83	144.25	1.569	77.17	488.75	0.1773	0.113002
GmSGF14j	GmSGF14i	90.83	143.58	1.391	80.17	489.42	0.1848	0.132854
GmSGF14j	GmSGF14h	86.83	143.83	1.2259	79.17	489.17	0.1823	0.148707
GmSGF14j	GmSGF14g	84.33	143.92	1.1401	81.67	489.08	0.1889	0.165687
GmSGF14j	OsGF14g	100.33	143	2.0559	144.67	490	0.3752	0.182499
GmSGF14j	OsGF14d	79.5	145.58	0.9768	86.5	487.42	0.2025	0.20731
GmSGF14j	OsGF14a	71.5	148.17	0.7734	88.5	484.83	0.2092	0.270494
GmSGF14j	AtGF14chi	117.58	142.5	n.a.	85.42	490.5	0.1982	N.A
GmSGF14j	AtGF14epsi	126	141.25	n.a.	113	491.75	0.2744	N.A
GmSGF14j	AtGF14iota	112.42	141.08	n.a.	112.58	491.92	0.2731	N.A
GmSGF14j	AtGF14lambda	110.5	142.67	n.a.	49.5	490.33	0.1084	N.A
GmSGF14j	AtGF14mu	109.92	140.08	n.a.	114.08	492.92	0.2768	N.A
GmSGF14j	AtGF14nu	111.92	142.58	n.a.	76.08	490.42	0.1738	N.A
GmSGF14j	AtGF14omic	117.25	142.08	n.a.	117.75	490.92	0.289	N.A
GmSGF14j	AtGF14phi	123.75	141.83	n.a.	86.25	491.17	0.2001	N.A
GmSGF14j	AtGF14pi	113.75	139.92	n.a.	184.25	493.08	0.5172	N.A
GmSGF14j	AtGF14psi	126.83	141.67	n.a.	81.17	491.33	0.1866	N.A
GmSGF14j	AtGF14upsi	119.5	142.5	n.a.	79.5	490.5	0.1826	N.A
GmSGF14j	GmSGF14e	118.33	141.08	n.a.	108.67	491.92	0.2617	N.A
GmSGF14j	GmSGF14f	120.42	140.92	n.a.	108.58	492.08	0.2613	N.A
GmSGF14j	OsGF14c	116.5	143.33	n.a.	76.5	489.67	0.1752	N.A
GmSGF14j	OsGF14f	115.83	145.08	n.a.	82.17	487.92	0.1907	N.A
GmSGF14j	OsGF14h	120	142.83	n.a.	160	490.17	0.4285	N.A
GmSGF14k	GmSGF14g	19	146.17	0.1428	0	486.83	0	0
GmSGF14k	AtGF14omeg	101.83	145.5	2.0293	30.17	487.5	0.0646	0.0318336
GmSGF14k	GmSGF14m	103.5	143.17	2.4913	42.5	489.83	0.0922	0.0370088
GmSGF14k	OsGF14e	105.33	146.17	2.4303	42.67	486.83	0.0932	0.0383492
GmSGF14k	OsGF14f	104.33	147.33	2.1644	40.67	485.67	0.0888	0.0410275
GmSGF14k	GmSGF14i	47	145.83	0.4212	12	487.17	0.025	0.0593542
GmSGF14k	GmSGF14h	44	146.08	0.3851	12	486.92	0.0251	0.0651779
GmSGF14k	OsGF14b	89.33	146.5	1.2577	40.67	486.5	0.0886	0.0704461
GmSGF14k	OsGF14d	79.5	147.83	0.9468	48.5	485.17	0.1073	0.113329
GmSGF14k	OsGF14g	102.58	145.25	2.1312	116.42	487.75	0.2873	0.134807
GmSGF14k	OsGF14a	71	150.42	0.7444	49	482.58	0.1091	0.146561
GmSGF14k	GmSGF14j	82.33	144.42	1.0708	79.67	488.58	0.1839	0.171741
GmSGF14k	GmSGF14b	76.83	145.08	0.9184	76.17	487.92	0.175	0.190549
GmSGF14k	AtGF14chi	118.5	144.75	n.a.	34.5	488.25	0.0742	N.A
GmSGF14k	AtGF14epsi	128.17	143.5	n.a.	101.83	489.5	0.2437	N.A
GmSGF14k	AtGF14iota	111.25	143.33	n.a.	86.75	489.67	0.2021	N.A
GmSGF14k	AtGF14kappa	115.5	144.67	n.a.	70.5	488.33	0.1604	N.A
GmSGF14k	AtGF14lambda	116.42	144.92	n.a.	70.58	488.08	0.1607	N.A
GmSGF14k	AtGF14mu	126.5	142.33	n.a.	100.5	490.67	0.2392	N.A
GmSGF14k	AtGF14nu	111.5	144.83	n.a.	41.5	488.17	0.0902	N.A
GmSGF14k	AtGF14omic	125.33	144.33	n.a.	92.67	488.67	0.2186	N.A
GmSGF14k	AtGF14phi	118	144.08	n.a.	36	488.92	0.0775	N.A
GmSGF14k	AtGF14pi	134.42	142.17	n.a.	160.58	490.83	0.4298	N.A
GmSGF14k	AtGF14psi	135	143.92	n.a.	45	489.08	0.0982	N.A
GmSGF14k	AtGF14upsi	115.17	144.75	n.a.	45.83	488.25	0.1003	N.A
GmSGF14k	GmSGF14c	118.33	144.92	n.a.	83.67	488.08	0.1946	N.A
GmSGF14k	GmSGF14d	119.08	144.25	n.a.	82.92	488.75	0.1923	N.A
GmSGF14k	GmSGF14e	117.83	143.33	n.a.	85.17	489.67	0.1979	N.A
GmSGF14k	GmSGF14f	118.83	143.17	n.a.	85.17	489.83	0.1978	N.A
GmSGF14k	GmSGF14l	119.67	144.25	n.a.	85.33	488.75	0.1987	N.A
GmSGF14k	GmSGF14n	120.83	143.25	n.a.	97.17	489.75	0.2304	N.A
GmSGF14k	GmSGF14o	120.08	144.5	n.a.	82.92	488.5	0.1924	N.A
GmSGF14k	GmSGF14p	121.58	143.5	n.a.	96.42	489.5	0.2285	N.A
GmSGF14k	OsGF14c	110.83	145.58	n.a.	45.17	487.42	0.0989	N.A
GmSGF14k	OsGF14h	118.67	145.08	n.a.	148.33	487.92	0.3898	N.A
GmSGF14l	AtGF14nu	106	142.42	3.659	87	490.58	0.2023	0.0552883
GmSGF14l	AtGF14mu	93	139.92	1.6303	42	493.08	0.0904	0.0554499
GmSGF14l	AtGF14psi	103.5	141.5	2.7747	83.5	491.5	0.1926	0.0694129
GmSGF14l	OsGF14c	102.58	143.17	2.3321	78.42	489.83	0.1801	0.0772265
GmSGF14l	AtGF14phi	102	141.67	2.4142	82	491.33	0.1888	0.078204
GmSGF14l	OsGF14g	99.08	142.83	1.942	101.92	490.17	0.2435	0.125386
GmSGF14l	GmSGF14c	11	142.5	0.0815	6	490.5	0.0123	0.15092
GmSGF14l	AtGF14chi	111.75	142.33	n.a.	83.25	490.67	0.1924	N.A
GmSGF14l	AtGF14epsi	112	141.08	n.a.	62	491.92	0.138	N.A
GmSGF14l	AtGF14iota	113.33	140.92	n.a.	57.67	492.08	0.1274	N.A
GmSGF14l	AtGF14kappa	112	142.25	n.a.	94	490.75	0.2212	N.A
GmSGF14l	AtGF14lambda	113.67	142.5	n.a.	91.33	490.5	0.214	N.A
GmSGF14l	AtGF14omeg	113	143.08	n.a.	88	489.92	0.2053	N.A
GmSGF14l	AtGF14omic	122.17	141.92	n.a.	69.83	491.08	0.1577	N.A
GmSGF14l	AtGF14pi	108.67	139.75	n.a.	139.33	493.25	0.3545	N.A
GmSGF14l	AtGF14upsi	107.42	142.33	n.a.	87.58	490.67	0.2039	N.A
GmSGF14l	GmSGF14b	117.17	142.67	n.a.	102.83	490.33	0.246	N.A
GmSGF14l	GmSGF14e	124.67	140.92	n.a.	61.33	492.08	0.1363	N.A
GmSGF14l	GmSGF14f	123.67	140.75	n.a.	62.33	492.25	0.1387	N.A
GmSGF14l	GmSGF14g	122.67	143.75	n.a.	86.33	489.25	0.2012	N.A
GmSGF14l	GmSGF14h	111.67	143.67	n.a.	83.33	489.33	0.1932	N.A
GmSGF14l	GmSGF14i	116.67	143.42	n.a.	83.33	489.58	0.1931	N.A
GmSGF14l	GmSGF14j	108.83	142	n.a.	104.17	491	0.2494	N.A
GmSGF14l	OsGF14a	124.5	148	n.a.	96.5	485	0.2312	N.A
GmSGF14l	OsGF14b	109.67	144.08	n.a.	79.33	488.92	0.1828	N.A
GmSGF14l	OsGF14d	124.08	145.42	n.a.	84.92	487.58	0.1982	N.A
GmSGF14l	OsGF14e	113.17	143.75	n.a.	77.83	489.25	0.1788	N.A
GmSGF14l	OsGF14f	114.75	144.92	n.a.	79.25	488.08	0.183	N.A
GmSGF14l	OsGF14h	115	142.67	n.a.	125	490.33	0.3115	N.A
GmSGF14m	AtGF14psi	102	140.42	2.5944	23	492.58	0.0482	0.0185785
GmSGF14m	OsGF14b	104	143	2.6224	33	490	0.0706	0.0269219
GmSGF14m	AtGF14nu	97	141.33	1.8497	28	491.67	0.0592	0.0320052
GmSGF14m	GmSGF14g	104.5	142.67	2.8174	42.5	490.33	0.0921	0.0326897
GmSGF14m	AtGF14omeg	105.5	142	3.5011	53.5	491	0.1177	0.033618
GmSGF14m	OsGF14f	98	143.83	1.7932	31	489.17	0.0662	0.0369172
GmSGF14m	AtGF14upsi	91.17	141.25	1.4776	27.83	491.75	0.0589	0.0398619
GmSGF14m	OsGF14d	104.5	144.33	2.522	46.5	488.67	0.1018	0.0403648
GmSGF14m	GmSGF14h	100.5	142.58	2.1076	40.5	490.42	0.0875	0.0415164
GmSGF14m	GmSGF14i	99.5	142.33	2.0171	40.5	490.67	0.0874	0.0433295
GmSGF14m	OsGF14a	102.17	146.92	1.9651	64.83	486.08	0.1469	0.0747545
GmSGF14m	GmSGF14j	100	140.92	2.1917	85	492.08	0.1963	0.0895652
GmSGF14m	GmSGF14b	97.33	141.58	1.8632	80.67	491.42	0.1853	0.0994526
GmSGF14m	OsGF14g	98.75	141.75	1.9824	109.25	491.25	0.2638	0.133071
GmSGF14m	AtGF14chi	113.5	141.25	n.a.	58.5	491.75	0.1295	N.A
GmSGF14m	AtGF14epsi	107.08	140	n.a.	97.92	493	0.2307	N.A
GmSGF14m	AtGF14iota	115.25	139.83	n.a.	89.75	493.17	0.2084	N.A
GmSGF14m	AtGF14kappa	114.17	141.17	n.a.	73.83	491.83	0.1675	N.A
GmSGF14m	AtGF14lambda	109.17	141.42	n.a.	77.83	491.58	0.1778	N.A
GmSGF14m	AtGF14mu	105.5	138.83	n.a.	92.5	494.17	0.2153	N.A
GmSGF14m	AtGF14omic	106.67	140.83	n.a.	96.33	492.17	0.2268	N.A
GmSGF14m	AtGF14phi	113	140.58	n.a.	60	492.42	0.133	N.A
GmSGF14m	AtGF14pi	120	138.67	n.a.	157	494.33	0.413	N.A
GmSGF14m	GmSGF14c	113.17	141.42	n.a.	82.83	491.58	0.1909	N.A
GmSGF14m	GmSGF14e	107	139.83	n.a.	83	493.17	0.1906	N.A
GmSGF14m	GmSGF14f	107.5	139.67	n.a.	83.5	493.33	0.1918	N.A
GmSGF14m	GmSGF14l	116.5	140.75	n.a.	85.5	492.25	0.1976	N.A
GmSGF14m	OsGF14c	112	142.08	n.a.	35	490.92	0.0749	N.A
GmSGF14m	OsGF14e	109	142.67	n.a.	36	490.33	0.0773	N.A
GmSGF14m	OsGF14h	111.92	141.58	n.a.	136.08	491.42	0.3456	N.A
GmSGF14n	GmSGF14l	102.5	140.83	2.6403	46.5	492.17	0.101	0.0382532
GmSGF14n	GmSGF14c	101.58	141.5	2.3635	48.42	491.5	0.1056	0.0446795
GmSGF14n	GmSGF14f	98.92	139.75	2.1584	70.08	493.25	0.1575	0.0729707
GmSGF14n	GmSGF14e	98.58	139.92	2.1032	70.42	493.08	0.1584	0.0753138
GmSGF14n	AtGF14psi	101.67	140.5	2.5102	92.33	492.5	0.2157	0.0859294
GmSGF14n	AtGF14upsi	99.08	141.33	2.0471	97.92	491.67	0.2315	0.113087
GmSGF14n	OsGF14g	98.67	141.83	1.9685	104.33	491.17	0.2497	0.126848
GmSGF14n	AtGF14chi	110.5	141.33	n.a.	93.5	491.67	0.2193	N.A
GmSGF14n	AtGF14epsi	120.08	140.08	n.a.	68.92	492.92	0.1547	N.A
GmSGF14n	AtGF14iota	107.92	139.92	n.a.	63.08	493.08	0.1403	N.A
GmSGF14n	AtGF14kappa	116.75	141.25	n.a.	108.25	491.75	0.2606	N.A
GmSGF14n	AtGF14lambda	119.75	141.5	n.a.	101.25	491.5	0.2408	N.A
GmSGF14n	AtGF14mu	106.5	138.92	n.a.	55.5	494.08	0.1217	N.A
GmSGF14n	AtGF14nu	113	141.42	n.a.	96	491.58	0.2262	N.A
GmSGF14n	AtGF14omeg	114.33	142.08	n.a.	98.67	490.92	0.234	N.A
GmSGF14n	AtGF14omic	122.5	140.92	n.a.	70.5	492.08	0.159	N.A
GmSGF14n	AtGF14phi	116.83	140.67	n.a.	91.17	492.33	0.2127	N.A
GmSGF14n	AtGF14pi	107.83	138.75	n.a.	145.17	494.25	0.3727	N.A
GmSGF14n	GmSGF14b	123.75	141.67	n.a.	119.25	491.33	0.2932	N.A
GmSGF14n	GmSGF14g	121.33	142.75	n.a.	99.67	490.25	0.2371	N.A
GmSGF14n	GmSGF14h	122.17	142.67	n.a.	96.83	490.33	0.2292	N.A
GmSGF14n	GmSGF14i	119.17	142.42	n.a.	96.83	490.58	0.2291	N.A
GmSGF14n	GmSGF14j	123.92	141	n.a.	120.08	492	0.2953	N.A
GmSGF14n	GmSGF14m	122	139.75	n.a.	96	493.25	0.2253	N.A
GmSGF14n	OsGF14a	127.33	147	n.a.	106.67	486	0.2597	N.A
GmSGF14n	OsGF14b	114.83	143.08	n.a.	96.17	489.92	0.2276	N.A
GmSGF14n	OsGF14c	108.17	142.17	n.a.	94.83	490.83	0.2234	N.A
GmSGF14n	OsGF14d	120.5	144.42	n.a.	101.5	488.58	0.2433	N.A
GmSGF14n	OsGF14e	108.17	142.75	n.a.	95.83	490.25	0.2265	N.A
GmSGF14n	OsGF14f	114.83	143.92	n.a.	90.17	489.08	0.2116	N.A
GmSGF14n	OsGF14h	113.75	141.67	n.a.	125.25	491.33	0.3115	N.A
GmSGF14o	GmSGF14l	104	142.08	2.7958	29	490.92	0.0615	0.0219973
GmSGF14o	GmSGF14c	102	142.75	2.2887	31	490.25	0.0661	0.028881
GmSGF14o	GmSGF14n	99	141.08	2.0572	40	491.92	0.0861	0.041853
GmSGF14o	AtGF14mu	93.33	140.17	1.6408	35.67	492.83	0.0761	0.0463798
GmSGF14o	AtGF14phi	105.92	141.92	3.9899	87.08	491.08	0.2023	0.050703
GmSGF14o	AtGF14omic	103	142.17	2.5361	59	490.83	0.131	0.0516541
GmSGF14o	AtGF14psi	104.83	141.75	3.2062	82.17	491.25	0.1892	0.0590107
GmSGF14o	AtGF14kappa	105.83	142.5	3.4731	93.17	490.5	0.219	0.0630561
GmSGF14o	AtGF14epsi	98.75	141.33	2.0118	63.25	491.67	0.1411	0.0701362
GmSGF14o	GmSGF14m	102	141	2.5045	80	492	0.1833	0.0731883
GmSGF14o	OsGF14f	103.17	145.17	2.2112	75.83	487.83	0.1742	0.0787808
GmSGF14o	AtGF14pi	103.58	140	3.2292	137.42	493	0.3485	0.107921
GmSGF14o	OsGF14h	102.08	142.92	2.2834	115.92	490.08	0.2842	0.124464
GmSGF14o	AtGF14lambda	95.83	142.75	1.6912	91.17	490.25	0.2137	0.12636
GmSGF14o	AtGF14upsi	94.25	142.58	1.5987	90.75	490.42	0.2125	0.13292
GmSGF14o	OsGF14g	88.92	143.08	1.3227	98.08	489.92	0.2329	0.176079
GmSGF14o	AtGF14chi	118.33	142.58	n.a.	84.67	490.42	0.1962	N.A
GmSGF14o	AtGF14iota	106.5	141.17	n.a.	53.5	491.83	0.1175	N.A
GmSGF14o	AtGF14nu	107.33	142.67	n.a.	89.67	490.33	0.2096	N.A
GmSGF14o	AtGF14omeg	110.58	143.33	n.a.	84.42	489.67	0.1959	N.A
GmSGF14o	GmSGF14b	114.42	142.92	n.a.	105.58	490.08	0.254	N.A
GmSGF14o	GmSGF14e	108.25	141.17	n.a.	57.75	491.83	0.1277	N.A
GmSGF14o	GmSGF14f	108.42	141	n.a.	58.58	492	0.1297	N.A
GmSGF14o	GmSGF14g	119.08	144	n.a.	83.92	489	0.1949	N.A
GmSGF14o	GmSGF14h	115.92	143.92	n.a.	84.08	489.08	0.1953	N.A
GmSGF14o	GmSGF14i	113.92	143.67	n.a.	84.08	489.33	0.1952	N.A
GmSGF14o	GmSGF14j	109.25	142.25	n.a.	107.75	490.75	0.2598	N.A
GmSGF14o	OsGF14a	129.5	148.25	n.a.	91.5	484.75	0.2174	N.A
GmSGF14o	OsGF14b	110.58	144.33	n.a.	77.42	488.67	0.178	N.A
GmSGF14o	OsGF14c	116.75	143.42	n.a.	77.25	489.58	0.1772	N.A
GmSGF14o	OsGF14d	125.5	145.67	n.a.	82.5	487.33	0.1919	N.A
GmSGF14o	OsGF14e	113.25	144	n.a.	74.75	489	0.1709	N.A
GmSGF14p	GmSGF14o	99.5	141.33	2.0937	40.5	491.67	0.0873	0.0416965
GmSGF14p	GmSGF14f	99.42	140	2.2006	70.58	493	0.1589	0.0722076
GmSGF14p	GmSGF14e	99.08	140.17	2.1424	70.92	492.83	0.1598	0.0745892
GmSGF14p	AtGF14psi	101.42	140.75	2.4279	92.58	492.25	0.2165	0.0891717
GmSGF14p	AtGF14upsi	101.83	141.58	2.3956	95.17	491.42	0.224	0.0935048
GmSGF14p	GmSGF14n	11.5	140.08	0.0869	4.5	492.92	0.0092	0.105869
GmSGF14p	OsGF14g	100.17	142.08	2.1098	104.83	490.92	0.2513	0.119111
GmSGF14p	AtGF14chi	113	141.58	n.a.	93	491.42	0.2181	N.A
GmSGF14p	AtGF14epsi	119.08	140.33	n.a.	68.92	492.67	0.1548	N.A
GmSGF14p	AtGF14iota	112.42	140.17	n.a.	63.58	492.83	0.1416	N.A
GmSGF14p	AtGF14kappa	117.5	141.5	n.a.	107.5	491.5	0.2586	N.A
GmSGF14p	AtGF14lambda	116.5	141.75	n.a.	100.5	491.25	0.2389	N.A
GmSGF14p	AtGF14mu	109.33	139.17	n.a.	57.67	493.83	0.1269	N.A
GmSGF14p	AtGF14nu	110.75	141.67	n.a.	95.25	491.33	0.2243	N.A
GmSGF14p	AtGF14omeg	116.58	142.33	n.a.	98.42	490.67	0.2334	N.A
GmSGF14p	AtGF14omic	123.5	141.17	n.a.	70.5	491.83	0.1591	N.A
GmSGF14p	AtGF14phi	119.58	140.92	n.a.	90.42	492.08	0.2108	N.A
GmSGF14p	AtGF14pi	107.92	139	n.a.	142.08	494	0.3628	N.A
GmSGF14p	GmSGF14b	122.25	141.92	n.a.	118.75	491.08	0.2919	N.A
GmSGF14p	GmSGF14c	107.58	141.75	n.a.	48.42	491.25	0.1057	N.A
GmSGF14p	GmSGF14g	123.08	143	n.a.	98.92	490	0.2352	N.A
GmSGF14p	GmSGF14h	123.92	142.92	n.a.	96.08	490.08	0.2273	N.A
GmSGF14p	GmSGF14i	123.92	142.67	n.a.	96.08	490.33	0.2271	N.A
GmSGF14p	GmSGF14j	122.25	141.25	n.a.	119.75	491.75	0.2944	N.A
GmSGF14p	GmSGF14l	108.5	141.08	n.a.	46.5	491.92	0.101	N.A
GmSGF14p	GmSGF14m	122.75	140	n.a.	95.25	493	0.2234	N.A
GmSGF14p	OsGF14a	126.83	147.25	n.a.	106.17	485.75	0.2584	N.A
GmSGF14p	OsGF14b	110.08	143.33	n.a.	95.92	489.67	0.227	N.A
GmSGF14p	OsGF14c	110.17	142.42	n.a.	93.83	490.58	0.2208	N.A
GmSGF14p	OsGF14d	120	144.67	n.a.	101	488.33	0.242	N.A
GmSGF14p	OsGF14e	107.92	143	n.a.	95.08	490	0.2245	N.A
GmSGF14p	OsGF14f	116.08	144.17	n.a.	88.92	488.83	0.2083	N.A
GmSGF14p	OsGF14h	110.92	141.92	n.a.	125.08	491.08	0.3112	N.A
AtGF14chi	AtGF14kappa	98.33	142.75	1.8801	67.67	490.25	0.1525	0.0811127
AtGF14chi	AtGF14lambda	89.58	143	1.3526	71.42	490	0.1621	0.119843
AtGF14epsi	AtGF14omic	98	141.17	1.9489	46	491.83	0.0999	0.0512597
AtGF14epsi	AtGF14lambda	104.92	141.75	3.2497	104.08	491.25	0.249	0.0766225
AtGF14epsi	AtGF14mu	97	139.17	1.9874	69	493.83	0.1546	0.0777901
AtGF14epsi	AtGF14iota	95.75	140.17	1.8128	65.25	492.83	0.1457	0.0803729
AtGF14epsi	AtGF14psi	100.08	140.75	2.2188	88.92	492.25	0.2067	0.0931585
AtGF14epsi	AtGF14upsi	95.42	141.58	1.7163	93.58	491.42	0.2197	0.128008
AtGF14epsi	AtGF14chi	118.92	141.58	n.a.	102.08	491.42	0.2432	N.A
AtGF14epsi	AtGF14kappa	110.17	141.5	n.a.	102.83	491.5	0.2453	N.A
AtGF14epsi	AtGF14nu	110.33	141.67	n.a.	93.67	491.33	0.22	N.A
AtGF14epsi	AtGF14omeg	120.17	142.33	n.a.	102.83	490.67	0.2458	N.A
AtGF14epsi	AtGF14phi	119	140.92	n.a.	100	492.08	0.237	N.A
AtGF14iota	AtGF14mu	100.83	139	2.5636	68.17	494	0.1525	0.0594867
AtGF14iota	AtGF14lambda	104.58	141.58	3.1444	97.42	491.42	0.2302	0.0732095
AtGF14iota	AtGF14omeg	103.58	142.17	2.6677	86.42	490.83	0.2007	0.0752333
AtGF14iota	AtGF14psi	102.25	140.58	2.6242	89.75	492.42	0.2088	0.0795671
AtGF14iota	AtGF14kappa	101.83	141.33	2.4272	105.17	491.67	0.2518	0.103741
AtGF14iota	AtGF14upsi	98.17	141.42	1.9483	90.83	491.58	0.2121	0.108864
AtGF14iota	AtGF14chi	107.33	141.42	n.a.	80.67	491.58	0.1852	N.A
AtGF14iota	AtGF14nu	118.08	141.5	n.a.	87.92	491.5	0.2043	N.A
AtGF14iota	AtGF14phi	107.83	140.75	n.a.	87.17	492.25	0.202	N.A
AtGF14kappa	AtGF14lambda	66.33	142.92	0.7234	12.67	490.08	0.0263	0.0363561
AtGF14mu	AtGF14lambda	109.25	140.58	n.a.	103.75	492.42	0.2473	N.A
AtGF14mu	AtGF14upsi	102.92	140.42	2.8374	92.08	492.58	0.215	0.0757736
AtGF14mu	AtGF14chi	120.17	140.42	n.a.	97.83	492.58	0.2307	N.A
AtGF14mu	AtGF14kappa	107	140.33	n.a.	104	492.67	0.2479	N.A
AtGF14mu	AtGF14nu	111.08	140.5	n.a.	89.92	492.5	0.2092	N.A
AtGF14mu	AtGF14omeg	117.17	141.17	n.a.	101.83	491.83	0.2423	N.A
AtGF14mu	AtGF14phi	106.5	139.75	n.a.	96.5	493.25	0.2267	N.A
AtGF14mu	AtGF14psi	105.83	139.58	n.a.	91.17	493.42	0.2121	N.A
AtGF14nu	AtGF14phi	104	142.25	2.761	50	490.75	0.1095	0.0396595
AtGF14nu	AtGF14chi	114	142.92	n.a.	51	490.08	0.112	N.A
AtGF14nu	AtGF14kappa	114.83	142.83	n.a.	71.17	490.17	0.1614	N.A
AtGF14nu	AtGF14lambda	110	143.08	n.a.	72	489.92	0.1636	N.A
AtGF14nu	AtGF14omeg	110	143.67	n.a.	52	489.33	0.1146	N.A
AtGF14omeg	AtGF14phi	88.83	142.92	1.3235	25.17	490.08	0.0532	0.0401964
AtGF14omeg	AtGF14chi	86.33	143.58	1.2135	23.67	489.42	0.05	0.0412031
AtGF14omeg	AtGF14kappa	99.33	143.5	1.9226	69.67	489.5	0.1578	0.0820764
AtGF14omeg	AtGF14lambda	99.17	143.75	1.8925	70.83	489.25	0.1609	0.0850198
AtGF14omic	AtGF14iota	99.67	141	2.1416	64.33	492	0.1437	0.0670994
AtGF14omic	AtGF14kappa	105.5	142.33	3.3355	104.5	490.67	0.2505	0.0751012
AtGF14omic	AtGF14nu	104.67	142.5	2.9096	93.33	490.5	0.2195	0.0754399
AtGF14omic	AtGF14omeg	105.17	143.17	2.9131	99.83	489.83	0.2378	0.0816313
AtGF14omic	AtGF14psi	101.83	141.58	2.3956	92.17	491.42	0.2158	0.0900818
AtGF14omic	AtGF14upsi	97.42	142.42	1.8231	95.58	490.58	0.2256	0.123745
AtGF14omic	AtGF14chi	107.42	142.42	n.a.	94.58	490.58	0.2229	N.A
AtGF14omic	AtGF14lambda	111.25	142.58	n.a.	100.75	490.42	0.2401	N.A
AtGF14omic	AtGF14mu	112.5	140	n.a.	75.5	493	0.1713	N.A
AtGF14omic	AtGF14phi	113.25	141.75	n.a.	98.75	491.25	0.234	N.A
AtGF14phi	AtGF14chi	64	142.17	0.6877	18	490.83	0.0376	0.054675
AtGF14phi	AtGF14kappa	94.33	142.08	1.6237	72.67	490.92	0.1649	0.101558
AtGF14phi	AtGF14lambda	86.83	142.33	1.2592	75.17	490.67	0.1714	0.136118
AtGF14pi	AtGF14lambda	104.83	140.42	4.0445	167.17	492.58	0.4518	0.111707
AtGF14pi	AtGF14omic	99.67	139.83	2.2519	128.33	493.17	0.3196	0.141925
AtGF14pi	AtGF14psi	101.5	139.42	2.6479	155.5	493.58	0.4086	0.154311
AtGF14pi	AtGF14nu	101.08	140.33	2.4219	154.92	492.67	0.4076	0.168298
AtGF14pi	AtGF14mu	97.5	137.83	2.1507	143.5	495.17	0.3663	0.170317
AtGF14pi	AtGF14phi	92.58	139.58	1.6181	163.42	493.42	0.437	0.27007
AtGF14pi	AtGF14epsi	67.83	139	0.7888	113.17	494	0.2734	0.346602
AtGF14pi	AtGF14chi	110.42	140.25	n.a.	162.58	492.75	0.4348	N.A
AtGF14pi	AtGF14iota	104.25	138.83	n.a.	138.75	494.17	0.3517	N.A
AtGF14pi	AtGF14kappa	110	140.17	n.a.	164	492.83	0.4398	N.A
AtGF14pi	AtGF14omeg	120	141	n.a.	158	492	0.4192	N.A
AtGF14pi	AtGF14upsi	105.58	140.25	n.a.	154.42	492.75	0.4058	N.A
AtGF14psi	AtGF14lambda	92.5	142.17	1.516	70.5	490.83	0.1594	0.105145
AtGF14psi	AtGF14nu	98	142.08	1.891	24	490.92	0.0506	0.0267583
AtGF14psi	AtGF14omeg	105.5	142.75	3.1703	58.5	490.25	0.13	0.0410056
AtGF14psi	AtGF14upsi	75.67	142	0.9297	22.33	491	0.0469	0.0504464
AtGF14psi	AtGF14kappa	101	141.92	2.2307	71	491.08	0.1606	0.0719953
AtGF14psi	AtGF14phi	86.5	141.33	1.2698	59.5	491.67	0.132	0.103953
AtGF14psi	AtGF14chi	87.5	142	1.2928	60.5	491	0.1346	0.104115
AtGF14upsi	AtGF14nu	65	142.92	0.6993	11	490.08	0.0228	0.032604
AtGF14upsi	AtGF14chi	106	142.83	3.4172	56	490.17	0.1239	0.0362578
AtGF14upsi	AtGF14omeg	105	143.58	2.768	56	489.42	0.1242	0.0448699
AtGF14upsi	AtGF14kappa	103.17	142.75	2.4851	73.83	490.25	0.1681	0.0676432
AtGF14upsi	AtGF14phi	91.5	142.17	1.4647	55.5	490.83	0.1226	0.0837031
AtGF14upsi	AtGF14lambda	95	143	1.6272	75	490	0.1712	0.105211
OsGF14a	AtGF14iota	108.67	147.08	3.1538	95.33	485.92	0.2274	0.0721035
OsGF14a	AtGF14chi	129	148.5	n.a.	63	484.5	0.1428	N.A
OsGF14a	AtGF14epsi	121	147.25	n.a.	95	485.75	0.2266	N.A
OsGF14a	AtGF14kappa	128.33	148.42	n.a.	82.67	484.58	0.1936	N.A
OsGF14a	AtGF14lambda	135.58	148.67	n.a.	80.42	484.33	0.1877	N.A
OsGF14a	AtGF14mu	122.67	146.08	n.a.	106.33	486.92	0.2581	N.A
OsGF14a	AtGF14nu	122.83	148.58	n.a.	66.17	484.42	0.1508	N.A
OsGF14a	AtGF14omeg	112.33	149.25	n.a.	56.67	483.75	0.1274	N.A
OsGF14a	AtGF14omic	120.92	148.08	n.a.	100.08	484.92	0.2414	N.A
OsGF14a	AtGF14phi	137	147.83	n.a.	65	485.17	0.1476	N.A
OsGF14a	AtGF14pi	128.33	145.92	n.a.	165.67	487.08	0.4532	N.A
OsGF14a	AtGF14psi	131.17	147.67	n.a.	68.83	485.33	0.1572	N.A
OsGF14a	AtGF14upsi	123	148.5	n.a.	67	484.5	0.1529	N.A
OsGF14b	AtGF14nu	102.42	144.67	2.1609	34.58	488.33	0.0744	0.0344301
OsGF14b	AtGF14upsi	98.58	144.58	1.7987	38.42	488.42	0.0831	0.0462
OsGF14b	OsGF14a	94.17	150.25	1.3543	63.83	482.75	0.1455	0.107436
OsGF14b	AtGF14chi	130.83	144.58	n.a.	52.17	488.42	0.1152	N.A
OsGF14b	AtGF14epsi	118.75	143.33	n.a.	88.25	489.67	0.2061	N.A
OsGF14b	AtGF14iota	110.58	143.17	n.a.	85.42	489.83	0.1985	N.A
OsGF14b	AtGF14kappa	110.17	144.5	n.a.	68.83	488.5	0.1561	N.A
OsGF14b	AtGF14lambda	113.33	144.75	n.a.	67.67	488.25	0.1532	N.A
OsGF14b	AtGF14mu	116.67	142.17	n.a.	92.33	490.83	0.2166	N.A
OsGF14b	AtGF14omeg	114	145.33	n.a.	45	487.67	0.0985	N.A
OsGF14b	AtGF14omic	114	144.17	n.a.	90	488.83	0.2113	N.A
OsGF14b	AtGF14phi	124.33	143.92	n.a.	49.67	489.08	0.1091	N.A
OsGF14b	AtGF14pi	115.17	142	n.a.	156.83	491	0.4162	N.A
OsGF14b	AtGF14psi	124	143.75	n.a.	38	489.25	0.082	N.A
OsGF14c	AtGF14nu	103	143.75	2.3319	37	489.25	0.0797	0.0341781
OsGF14c	OsGF14b	86.83	145.42	1.1929	21.17	487.58	0.0447	0.0374717
OsGF14c	AtGF14upsi	99.67	143.67	1.9425	43.33	489.33	0.0942	0.0484942
OsGF14c	AtGF14kappa	104.33	143.58	2.6018	66.67	489.42	0.1503	0.0577677
OsGF14c	AtGF14chi	121.67	143.67	n.a.	60.33	489.33	0.1347	N.A
OsGF14c	AtGF14epsi	114.75	142.42	n.a.	87.25	490.58	0.203	N.A
OsGF14c	AtGF14iota	109.67	142.25	n.a.	86.33	490.75	0.2005	N.A
OsGF14c	AtGF14lambda	117.5	143.83	n.a.	65.5	489.17	0.1475	N.A
OsGF14c	AtGF14mu	118.17	141.25	n.a.	93.83	491.75	0.2202	N.A
OsGF14c	AtGF14omeg	119	144.42	n.a.	52	488.58	0.1148	N.A
OsGF14c	AtGF14omic	119.08	143.25	n.a.	86.92	489.75	0.2025	N.A
OsGF14c	AtGF14phi	113.17	143	n.a.	56.83	490	0.126	N.A
OsGF14c	AtGF14pi	114.42	141.08	n.a.	154.58	491.92	0.4072	N.A
OsGF14c	AtGF14psi	113.5	142.83	n.a.	36.5	490.17	0.0784	N.A
OsGF14c	OsGF14a	121.17	149.33	n.a.	62.83	483.67	0.1427	N.A
OsGF14d	OsGF14c	108.33	146.75	3.1151	40.67	486.25	0.0887	0.0284742
OsGF14d	AtGF14omeg	102.5	146.67	2.0142	51.5	486.33	0.1142	0.0566974
OsGF14d	AtGF14iota	107.58	144.5	3.6894	94.42	488.5	0.2235	0.060579
OsGF14d	OsGF14b	79.92	147.67	0.959	48.08	485.33	0.1063	0.110845
OsGF14d	OsGF14a	61.67	151.58	0.5864	57.33	481.42	0.1297	0.22118
OsGF14d	AtGF14chi	124.5	145.92	n.a.	51.5	487.08	0.114	N.A
OsGF14d	AtGF14epsi	126.25	144.67	n.a.	93.75	488.33	0.2218	N.A
OsGF14d	AtGF14kappa	117.5	145.83	n.a.	69.5	487.17	0.1582	N.A
OsGF14d	AtGF14lambda	134	146.08	n.a.	76	486.92	0.175	N.A
OsGF14d	AtGF14mu	124.92	143.5	n.a.	93.08	489.5	0.2193	N.A
OsGF14d	AtGF14nu	123.17	146	n.a.	46.83	487	0.1029	N.A
OsGF14d	AtGF14omic	126.08	145.5	n.a.	93.92	487.5	0.2227	N.A
OsGF14d	AtGF14phi	133.83	145.25	n.a.	57.17	487.75	0.1274	N.A
OsGF14d	AtGF14pi	135.33	143.33	n.a.	158.67	489.67	0.4243	N.A
OsGF14d	AtGF14psi	128	145.08	n.a.	51	487.92	0.1126	N.A
OsGF14d	AtGF14upsi	125	145.92	n.a.	53	487.08	0.1176	N.A
OsGF14e	OsGF14b	74	146	0.8448	6	487	0.0124	0.014678
OsGF14e	OsGF14c	87.83	145.08	1.2346	24.17	487.92	0.0512	0.0414709
OsGF14e	AtGF14nu	99.42	144.33	1.8794	36.58	488.67	0.0789	0.0419815
OsGF14e	AtGF14upsi	100.08	144.25	1.9436	42.92	488.75	0.0934	0.0480552
OsGF14e	AtGF14kappa	106	144.17	2.9471	70	488.83	0.1589	0.0539174
OsGF14e	OsGF14d	90.42	147.33	1.2788	47.58	485.67	0.105	0.0821082
OsGF14e	OsGF14a	100.67	149.92	1.6926	64.33	483.08	0.1466	0.0866123
OsGF14e	AtGF14pi	104.17	141.67	2.9489	157.83	491.33	0.4194	0.142223
OsGF14e	AtGF14chi	124.33	144.25	n.a.	52.67	488.75	0.1163	N.A
OsGF14e	AtGF14epsi	108.92	143	n.a.	91.08	490	0.2136	N.A
OsGF14e	AtGF14iota	108.83	142.83	n.a.	88.17	490.17	0.2057	N.A
OsGF14e	AtGF14lambda	110.17	144.42	n.a.	69.83	488.58	0.1586	N.A
OsGF14e	AtGF14mu	116.75	141.83	n.a.	90.25	491.17	0.2108	N.A
OsGF14e	AtGF14omeg	109.5	145	n.a.	44.5	488	0.0972	N.A
OsGF14e	AtGF14omic	110.67	143.83	n.a.	89.33	489.17	0.2093	N.A
OsGF14e	AtGF14phi	120.33	143.58	n.a.	50.67	489.42	0.1114	N.A
OsGF14e	AtGF14psi	115.5	143.42	n.a.	42.5	489.58	0.0923	N.A
OsGF14f	AtGF14nu	97.67	145.5	1.6903	32.33	487.5	0.0694	0.0410578
OsGF14f	OsGF14c	87.5	146.25	1.1986	26.5	486.75	0.0565	0.0471383
OsGF14f	AtGF14upsi	97.33	145.42	1.6724	38.67	487.58	0.0838	0.0501076
OsGF14f	OsGF14b	84.5	147.17	1.088	26.5	485.83	0.0566	0.0520221
OsGF14f	OsGF14e	85	146.83	1.1083	29	486.17	0.0622	0.056122
OsGF14f	OsGF14d	97.33	148.5	1.5532	46.67	484.5	0.1031	0.0663791
OsGF14f	OsGF14a	104.17	151.08	1.8876	59.83	481.92	0.1357	0.0718902
OsGF14f	AtGF14omic	105.92	145	2.7357	85.08	488	0.1984	0.0725226
OsGF14f	AtGF14chi	115.83	145.42	n.a.	47.17	487.58	0.1036	N.A
OsGF14f	AtGF14epsi	112.92	144.17	n.a.	81.08	488.83	0.1875	N.A
OsGF14f	AtGF14iota	120.92	144	n.a.	79.08	489	0.1822	N.A
OsGF14f	AtGF14kappa	110.5	145.33	n.a.	66.5	487.67	0.1505	N.A
OsGF14f	AtGF14lambda	112.67	145.58	n.a.	66.33	487.42	0.1502	N.A
OsGF14f	AtGF14mu	112.17	143	n.a.	87.83	490	0.2048	N.A
OsGF14f	AtGF14omeg	117	146.17	n.a.	46	486.83	0.101	N.A
OsGF14f	AtGF14phi	110.33	144.75	n.a.	50.67	488.25	0.1117	N.A
OsGF14f	AtGF14pi	119.25	142.83	n.a.	151.75	490.17	0.3993	N.A
OsGF14f	AtGF14psi	111.5	144.58	n.a.	30.5	488.42	0.0652	N.A
OsGF14g	OsGF14d	109.42	146.42	4.2192	117.58	486.58	0.2917	0.0691363
OsGF14g	AtGF14iota	100	141.92	2.1041	96	491.08	0.2265	0.107647
OsGF14g	AtGF14nu	104.25	143.42	2.6103	117.75	489.58	0.29	0.111098
OsGF14g	AtGF14kappa	105.17	143.25	2.8926	132.83	489.75	0.3366	0.116366
OsGF14g	OsGF14a	108.33	149	2.6157	123.67	484	0.3124	0.119433
OsGF14g	AtGF14mu	99.42	140.92	2.1184	106.58	492.08	0.2556	0.120657
OsGF14g	AtGF14epsi	99.92	142.08	2.0811	108.08	490.92	0.2606	0.125222
OsGF14g	AtGF14lambda	104.25	143.5	2.5967	133.75	489.5	0.3398	0.130858
OsGF14g	AtGF14omeg	102.25	144.08	2.192	117.75	488.92	0.2905	0.132527
OsGF14g	AtGF14upsi	101.17	143.33	2.1237	119.83	489.67	0.2962	0.139474
OsGF14g	OsGF14c	97.33	144.17	1.7284	108.67	488.83	0.2637	0.152569
OsGF14g	OsGF14e	97.17	144.75	1.6906	112.83	488.25	0.2763	0.163433
OsGF14g	OsGF14f	97.08	145.92	1.636	111.92	487.08	0.2744	0.167726
OsGF14g	OsGF14b	93.67	145.08	1.4789	110.33	487.92	0.2691	0.18196
OsGF14g	AtGF14chi	120	143.33	n.a.	120	489.67	0.2967	N.A
OsGF14g	AtGF14omic	113.92	142.92	n.a.	107.08	490.08	0.2583	N.A
OsGF14g	AtGF14phi	111.33	142.67	n.a.	118.67	490.33	0.2922	N.A
OsGF14g	AtGF14pi	108.33	140.75	n.a.	174.67	492.25	0.4806	N.A
OsGF14g	AtGF14psi	114.92	142.5	n.a.	115.08	490.5	0.2814	N.A
OsGF14h	AtGF14upsi	105	143.17	2.8585	141	489.83	0.3631	0.127025
OsGF14h	AtGF14epsi	99.25	141.92	2.0214	110.75	491.08	0.2683	0.13273
OsGF14h	AtGF14psi	102.92	142.33	2.4951	138.08	490.67	0.3528	0.141397
OsGF14h	AtGF14omic	98.67	142.75	1.9093	116.33	490.25	0.2853	0.149426
OsGF14h	AtGF14iota	96.92	141.75	1.8196	114.08	491.25	0.2779	0.152726
OsGF14h	OsGF14e	103.58	144.58	2.3298	141.42	488.42	0.3659	0.157052
OsGF14h	OsGF14f	99.42	145.75	1.8016	135.58	487.25	0.3477	0.192995
OsGF14h	AtGF14kappa	99.67	143.08	1.9812	150.33	489.92	0.3946	0.199172
OsGF14h	OsGF14b	99	144.92	1.8132	142	488.08	0.3682	0.203066
OsGF14h	OsGF14g	94.67	143.67	1.5814	141.33	489.33	0.3647	0.230618
OsGF14h	AtGF14chi	109.67	143.17	n.a.	145.33	489.83	0.3776	N.A
OsGF14h	AtGF14lambda	107.75	143.33	n.a.	148.25	489.67	0.3877	N.A
OsGF14h	AtGF14mu	111.42	140.75	n.a.	124.58	492.25	0.3087	N.A
OsGF14h	AtGF14nu	108.58	143.25	n.a.	141.42	489.75	0.3646	N.A
OsGF14h	AtGF14omeg	110.17	143.92	n.a.	144.83	489.08	0.3767	N.A
OsGF14h	AtGF14phi	118.42	142.5	n.a.	145.58	490.5	0.3778	N.A
OsGF14h	AtGF14pi	110.83	140.58	n.a.	166.17	492.42	0.4483	N.A
OsGF14h	OsGF14a	120.17	148.83	n.a.	147.83	484.17	0.3921	N.A
OsGF14h	OsGF14c	108.17	144	n.a.	136.83	489	0.3502	N.A
OsGF14h	OsGF14d	114.83	146.25	n.a.	143.17	486.75	0.3734	N.A

## Sheet: Ks-Ka for PvGF14 and GmSGF14
Seq1	Seq2	SynDif	SynPos	Ks	NSynDif	NSynPos	Ka	Ka/Ks	Average of Ka/Ks
PvGF14g	GmSGF14g	36	145.58	0.3	8	487.42	0.0166	0.0553333	0.06
PvGF14g	GmSGF14k	37	146.08	0.309	8	486.92	0.0166	0.0537217
GmSGF14g	GmSGF14k	19	146.17	0.1428	0	486.83	0	0
PvGF14h	GmSGF14h	22	145.33	0.1691	2	487.67	0.0041	0.024246
PvGF14h	GmSGF14i	25	145.08	0.1958	2	487.92	0.0041	0.0209397
GmSGF14h	GmSGF14i	17	145.25	0.1272	0	487.75	0	0
PvGF14b	GmSGF14b	34	144	0.2835	16	489	0.0335	0.118166
PvGF14b	GmSGF14j	35.5	143.33	0.3006	15.5	489.67	0.0323	0.107452
GmSGF14b	GmSGF14j	19	142.83	0.1464	6	490.17	0.0123	0.0840164
PvGF14a	GmSGF14a	43	140.58	0.393	3	492.42	0.0061	0.0155216
PvGF14a	GmSGF14m	32	140	0.2726	4	493	0.0082	0.0300807
GmSGF14m	GmSGF14a	20	140.25	0.1582	0	492.75	0	0
PvGF14n	GmSGF14n	19	140.75	0.1488	11	492.25	0.0227	0.152554
PvGF14n	GmSGF14p	22.5	141	0.1794	11.5	492	0.0237	0.132107
GmSGF14n	GmSGF14p	11.5	140.08	0.0869	4.5	492.92	0.0092	0.105869
PvGF14d	GmSGF14d	43.83	141.83	0.3984	5.17	491.17	0.0106	0.0266064
PvGF14d	GmSGF14o	40	142.08	0.3529	6	490.92	0.0123	0.0348541
GmSGF14o	GmSGF14d	19	142.08	0.1473	2	490.92	0.0041	0.0278344
PvGF14c	GmSGF14c	25	142.92	0.1992	6	490.08	0.0123	0.061747
PvGF14c	GmSGF14l	24	142.25	0.1911	7	490.75	0.0144	0.0753532
GmSGF14c	GmSGF14l	11	142.5	0.0815	6	490.5	0.0123	0.15092
PvGF14e	GmSGF14e	22.5	139.83	0.1811	9.5	493.17	0.0195	0.107675
PvGF14e	GmSGF14f	28.5	139.67	0.2382	10.5	493.33	0.0216	0.0906801
GmSGF14e	GmSGF14f	14	139.83	0.1075	1	493.17	0.002	0.0186047
PvGF14q	GmGF14q	36.75	142.83	0.3151	9.25	490.17	0.0191	0.0606157
PvGF14q	GmGF14r	40.75	142.33	0.3606	9.25	490.67	0.0191	0.0529673
GmGF14q	GmGF14r	19	142.83	0.1464	0	490.17	0	0
