# Supplementary material for: Identification of 14-3-3 Family in Common Bean and Their Response to Abiotic Stress
Source: PLoS One. 2015 Nov 23;10(11):e0143280. doi: 10.1371/journal.pone.0143280 (PMC4658069; doi:10.1371/journal.pone.0143280)
Supplement: S7 Table — (XLSX) [file pone.0143280.s008.xlsx]

## Sheet: gene expression in tissues
S Table7 FPKM of PvGF14s in different tissues
Tissue	PvGF14h	PvGF14b	PvGF14a	PvGF14e	PvGF14q	PvGF14n	PvGF14d	PvGF14g	PvGF14c
young_trifoliates	198.41	52.8886	266.428	20.0177	0	39.1439	96.2088	225.818	104.223
nodules	136.957	74.9395	274.39	18.5265	0.309146	13.7923	85.9916	279.776	140.131
root_10	291.895	209.68	385.123	40.0153	0.0929195	27.6422	155.679	376.785	108.693
root_19	158.671	107.993	273.458	19.3909	0.126425	27.6436	106.658	237.459	110.128
stem_10	268.322	149.216	593.921	24.3217	0	53.4239	138.612	353.777	155.016
stem_19	313.854	103.89	574.389	25.2213	0.282433	78.3795	179.172	341.251	162.239
leaves	224.385	136.869	292.03	10.9244	0	60.316	95.3568	256.305	105.333
flower_buds	298.718	107.828	467.978	26.0352	3.68847	36.6439	213.649	471.427	178.853
flowers	152.773	133.868	533.627	14.0051	0.627355	19.7658	190.191	309.055	152.762
young_pods	201.775	80.1101	340.38	23.4663	0.0356717	51.8744	161.694	232.772	183.231
green_mature_pods	77.6356	133.723	327.809	5.16672	0	13.0632	98.0102	159.425	116.45
